# Supplementary material for: Analysis of independent cohorts of outbred CFW mice reveals novel loci for behavioral and physiological traits and identifies factors determining reproducibility
Source: G3 (Bethesda). 2021 Nov 13;12(1):jkab394. doi: 10.1093/g3journal/jkab394 (PMC8728023; doi:10.1093/g3journal/jkab394)
Supplement: jkab394_Supplementary_Data [file jkab394_supplementary_data.zip]

Archive with 5 entries (5 files):
- GENETICS-G3-2021-402966-s02.txt
- GENETICS-G3-2021-402966-s03.xlsx
- GENETICS-G3-2021-402966-s04.txt
- GENETICS-G3-2021-402966-s05.txt
- GENETICS-G3-2021-402966-s06.xlsx
