# Supplementary material for: Analysis of independent cohorts of outbred CFW mice reveals novel loci for behavioral and physiological traits and identifies factors determining reproducibility
Source: G3 (Bethesda). 2021 Nov 13;12(1):jkab394. doi: 10.1093/g3journal/jkab394 (PMC8728023; doi:10.1093/g3journal/jkab394)
Supplement: jkab394_Supplementary_Data [file jkab394_supplementary_data.zip › GENETICS-G3-2021-402966-s02.txt]

phenotype	chr	bp	beta	se	logP	from.bp	to.bp
activity.begin	11	93418612	-0.1572082	0.02727746	8.03863804995235	93358502	94199546
activity.begin	11	94772022	-37.04439	7.608311	5.92652726956384	92663897	98591640
activity.begin	11	96964818	-0.1285461	0.02552662	6.29572376194881	92701989	97100561
activity.begin	13	8153523	-0.1659467999999999	0.02543268	10.0944641267419	8140492	9226705
activity.begin	13	9154368	-0.133778	0.0263006	6.41025631869946	6053772	10765251
activity.begin	2	153696216	0.2007164	0.04082732	6.030023920272581	153342082	153888076
activity.begin	2	89917236	-0.1635983	0.02954681	7.47314543298325	89764158	90070405
activity.end	11	96653605	-0.14492	0.0252653	7.9691227097034	96498283	97100561
activity.end	13	10150339	-0.1579915	0.02779964	7.83617784303446	5954638	10765251
activity.end	13	8209788	-0.1791212999999999	0.02600699	11.1555889986266	7101524	8211378
activity.total	11	93418612	-0.1563737	0.02713044	8.03980115785459	93358502	97100561
activity.total	11	96653605	-0.1440438	0.02503528	8.014022900489769	93358502	97100561
activity.total	13	10144490	-0.1489815	0.02710593	7.37379836207219	5954638	10765251
activity.total	13	8144012	-0.1809522999999999	0.02527483	11.9866465669207	7968786	8211378
activity.total	13	8800578	-0.1691616	0.02621198	9.891826152711882	7101524	9226705
activity.total	2	89914086	0.1582997	0.02925382	7.168233470876481	89764158	90070405
activity.total	9	81882866	0.172432	0.03488274	6.089424682764861	80819205	85054834
bmd	11	100053320	-0.2006279	0.04171584	5.79721017909524	95003042	100058056
bmd	11	93469819	-0.1552238	0.02743206	7.77365249708384	93358502	97100561
bmd	11	94772022	-80.15073000000001	7.692991	24.231104875449	94737183	97100561
bmd	11	96912238	-0.3477004	0.02580564	39.396363020528895	95428538	97100561
bmd	15	86382123	-0.1514671	0.03087317	6.00748196057211	85913306	86520370
bmd	18	38659321	0.1967257	0.03503114	7.66712161057101	38280157	39654316
bmd	5	23814155	0.3992939	0.04744885	16.2073574728199	23184607	24980029
bmd	5	27366822	-0.2891075999999999	0.05682278	6.41301593596161	22849746	28046555
bmd.a	11	94758993	-0.1705455	0.02715304	9.409683134177788	94737183	97100561
bmd.a	11	96913720	-0.2558627999999999	0.02709481	20.131400403797	96122523	97100561
EDL	12	83885241	27.381690000000003	4.393582	9.27739190559542	83773064	83885241
EDL	13	113025220	-0.1821283	0.03674398	6.11971674209366	112958175	114863568
EDL	2	155780222	0.1830475	0.02738078	10.5585483888425	155763502	155857398
EDL	2	77669072	0.158968	0.02668935	8.53791990217819	77556846	83634545
EDL	2	80039850	0.1555125	0.02705795	7.998939012756329	77556846	85513962
EDL	2	84134413	0.171657	0.03074018	7.590011114809361	80039850	85513962
EDL	2	86662262	0.1428664	0.02900416	6.051321941193611	82258463	87314453
gastroc	11	79954876	-0.1300483999999999	0.02704492	5.7961846731819495	79333161	79962804
gastroc	11	88973192	-0.1837641	0.03647811	6.30040245944257	88928516	89625818
gastroc	12	83517483	-0.1508152999999999	0.02884452	6.737051062331901	82921547	83874388
gastroc	2	155856984	0.1543031	0.02787806	7.4689082885412095	155763502	155857398
habit.ratio	18	25412656	0.1971158999999999	0.03988999	6.08223672102245	25307276	25713433
plantaris	13	116222549	-0.1926226	0.03683106	6.74017279232532	115778245	117549107
plantaris	2	155812908	-0.1671725	0.03144756	6.941831819511441	155765397	155857398
plantaris	4	85394581	0.1259371	0.02549059	6.0840068585506	84811647	86901817
plantaris	9	87855594	-0.1756427	0.03357737	6.74270502133002	87167994	88501392
soleus	13	113404971	-0.3744421	0.0399548	19.851608374741897	113141515	114863568
soleus	13	9242435	0.1293348	0.02453398	6.8377173490193	8849723	10153504
soleus	2	155505679	-0.2022371	0.0351064	8.032775899821251	155339026	155857398
soleus	3	15783853	0.1540871	0.02680751	8.00029363888676	15510280	16814555
soleus	6	15600158	16.7118	3.314459	6.31041049438491	15600158	18404150
soleus	6	18123198	-0.1517331	0.02835741	7.02433947734139	15600158	18404150
TA	11	18398304	0.216844	0.041326	6.780365446362031	18292046	18530401
TA	11	79522084	-0.1457348	0.02778507	6.77550474881588	79327790	79962804
TA	11	88973232	-0.1998169	0.03578827	7.58795697912482	88929809	89625818
TA	12	83514944	-0.1642588999999999	0.0282767	8.15602251920491	82915027	83885241
TA	13	9090078	0.1298973	0.0260263	6.19595575471955	8234106	9242435
TA	2	154645131	0.1365885	0.02519922	7.19068598373156	154645131	155857398
TA	2	155819633	0.1959137	0.0275248	11.8590713789736	155763502	155856984
tail.length	8	80905518	46.42696	7.47938	9.20293891932974	79332071	82447698
tibia	11	33440009	-0.2365632	0.04666302	6.37224110043938	32172557	33676963
tibia	11	96952835	0.1664215	0.02537816	10.1887281677718	96206879	97100561
tibia	12	83514944	0.2370433	0.02741952	17.052713159186098	83342396	83860767
tibia	12	91722613	0.1890128999999999	0.02572195	12.5826286296134	91126123	91950593
tibia	15	11500538	0.2019172	0.02555771	14.4037570812176	11372257	12543984
tibia	5	40708978	0.1598793999999999	0.0303713	6.819873264279701	39593871	41916026
tibia	6	145481081	-0.1280946999999999	0.02533193	6.34297504628561	145428541	148451207
tibia	6	147027848	-0.2413111	0.02639656	18.941899438698	146892078	147045068
tibia	6	147721449	-0.2032928	0.0251682	15.0131684983895	146586810	148351158
tibia	9	83150389	-0.2502098	0.03699915	10.7848771279559	80717703	85054834
weight	13	9217096	0.1345994999999999	0.02642337	6.42770137081178	8234106	10331320
weight	17	34013000	-0.1913354	0.02849363	10.6458072083027	34005593	34954642
weight	17	37094289	-0.1542351	0.03152824	5.97726406093776	33835127	37150283
