# Supplementary material for: Analysis of independent cohorts of outbred CFW mice reveals novel loci for behavioral and physiological traits and identifies factors determining reproducibility
Source: G3 (Bethesda). 2021 Nov 13;12(1):jkab394. doi: 10.1093/g3journal/jkab394 (PMC8728023; doi:10.1093/g3journal/jkab394)
Supplement: jkab394_Supplementary_Data [file jkab394_supplementary_data.zip › GENETICS-G3-2021-402966-s04.txt]

chr	ps	beta	se	logp	phenotype_qtl	phenotype
13	8153523	-0.011493999999999999	0.02611672	0.18052384600733828	activity.begin	fc.uncond.freeze.corr
13	8153523	-0.1806303	0.02528266	11.940171618359015	activity.begin	activity.total
13	8153523	0.02398839	0.02633199	0.440841651790262	activity.begin	decay.activity
13	8153523	0.08520391	0.02544275	3.0851076833988555	activity.begin	plantaris
13	8153523	-0.04279085	0.02743929	0.924431506893812	activity.begin	pp6.ppi
13	8153523	-0.05968211	0.02426994	1.854234441229493	activity.begin	tibia
13	8153523	-0.0283145	0.02735309	0.5218732156304349	activity.begin	pp12.ppi
13	8153523	0.03061795	0.02815087	0.5577368050280961	activity.begin	habit.ratio
13	8153523	0.03236157	0.02620477	0.6636331390486517	activity.begin	bmd.a
13	8153523	-0.1670797	0.02557159	10.119713309277175	activity.begin	activity.end
13	8153523	-0.03016006	0.0270323	0.5773226863586947	activity.begin	tail.length
13	9154368	0.0359417	0.02896417	0.6680455935941222	activity.begin	habit.ratio
13	9154368	0.006709267	0.02813456	0.09069263808763102	activity.begin	tail.length
13	9154368	-0.05424942	0.02499753	1.5217878658649329	activity.begin	tibia
13	9154368	-0.1449856	0.02618106	7.4752901826173375	activity.begin	activity.total
13	9154368	0.02101101	0.02610853	0.37568767997064895	activity.begin	bmd
13	8153523	0.050836900000000004	0.02557437	1.3285621240769765	activity.begin	soleus
13	9154368	0.007221789	0.027159899999999997	0.10218790568574808	activity.begin	decay.activity
13	8153523	-0.02221581	0.02609769	0.4037337538576836	activity.begin	fc.context.corr
13	8153523	0.03614609	0.02546216	0.8073296996228303	activity.begin	bmd
13	8153523	0.08075839	0.02497362	2.908071138080864	activity.begin	TA
13	8153523	-0.01570825	0.02717287	0.24929440463560745	activity.begin	habit.diff
13	8153523	0.07270687	0.02554777	2.3506612462875496	activity.begin	gastroc
13	8153523	0.08180038	0.02524617	2.9177317837982617	activity.begin	weight
13	8153523	-0.02184543	0.02719586	0.37479490096509416	activity.begin	startle
13	8153523	0.04018661	0.02608519	0.9082377542314244	activity.begin	fc.baseline
13	8153523	0.04750368	0.02600221	1.168663539183862	activity.begin	fc.cue.corr
13	8153523	0.08487019	0.02511752	3.13224097861694	activity.begin	EDL
13	9154368	-0.0074286119999999985	0.02831524	0.1006888614937375	activity.begin	pp12.ppi
2	153696216	-0.1176609	0.04001101	2.4813613170786355	activity.begin	plantaris
2	153696216	-0.1144401	0.04066721	2.3075439454083058	activity.begin	gastroc
2	153696216	-0.1050973	0.04006502	2.0575917367393504	activity.begin	EDL
2	153696216	-0.009718737	0.04391424	0.08361607062885508	activity.begin	startle
2	153696216	-0.02275509	0.04387869	0.21889856912287375	activity.begin	habit.diff
2	153696216	-0.1363806	0.040469	3.118232921610828	activity.begin	weight
2	153696216	0.03692023	0.04376396	0.3990730396425472	activity.begin	pp12.ppi
2	153696216	-0.007431985	0.04162098	0.06636432824657164	activity.begin	fc.uncond.freeze.corr
2	153696216	0.01062008	0.04170456	0.09744669816454704	activity.begin	bmd.a
2	153696216	0.02353348	0.04155438	0.24320085276950315	activity.begin	fc.context.corr
2	153696216	-0.0007479739	0.04228676	0.0061720230258217965	activity.begin	decay.activity
2	153696216	0.03513551	0.04334796	0.3791336532280963	activity.begin	tail.length
2	153696216	0.1628696	0.03832154	4.656359450509092	activity.begin	tibia
2	89917236	0.006529469	0.03099907	0.0792565244910466	activity.begin	habit.diff
2	89917236	-0.034972500000000004	0.02988611	0.6161264926999599	activity.begin	tail.length
2	89917236	0.009608589	0.03059234	0.12292821325554175	activity.begin	bmd.a
2	89917236	0.005336583000000001	0.02870671	0.06928712018993613	activity.begin	soleus
2	153696216	-0.09199724	0.04155156	1.5701836299649683	activity.begin	fc.baseline
13	9154368	-0.1410658	0.02644532	6.984599583786997	activity.begin	activity.end
2	153696216	-0.06662605	0.04045467	1.0013659172829903	activity.begin	bmd
2	153696216	-0.01674715	0.04544041	0.1472191542764435	activity.begin	habit.ratio
13	9154368	0.132447	0.026347100000000002	6.276515676967717	activity.begin	soleus
13	9154368	0.04877836	0.02678529	1.163061722428633	activity.begin	fc.cue.corr
13	9154368	0.1247546	0.02571462	5.888970831037762	activity.begin	TA
13	9154368	0.09993350000000001	0.02623694	3.846055323865466	activity.begin	plantaris
13	9154368	0.01502166	0.0281111	0.2268481322167386	activity.begin	startle
13	9154368	0.1060185	0.0258947	4.361118657325156	activity.begin	EDL
13	9154368	0.09908107	0.02636377	3.7580614866456257	activity.begin	gastroc
13	9154368	0.130181	0.02596879	6.245120131872878	activity.begin	weight
13	9154368	0.0254173	0.02690376	0.4623484868074004	activity.begin	fc.baseline
13	9154368	0.0006531077999999999	0.02689176	0.00849668476898168	activity.begin	bmd.a
2	153696216	0.1505654	0.04103019	3.6065250030977594	activity.begin	activity.end
13	9154368	-0.0008596588000000001	0.02694108	0.011197211088755729	activity.begin	fc.uncond.freeze.corr
13	9154368	-0.03590069	0.02828473	0.6893882449869809	activity.begin	pp6.ppi
13	9154368	0.01004039	0.02691173	0.14928492020367412	activity.begin	fc.context.corr
2	153696216	-5.763899e-06	0.043845300000000004	4.55598808092125e-05	activity.begin	pp6.ppi
2	153696216	-0.01886683	0.04138192	0.1881020072106118	activity.begin	fc.cue.corr
2	153696216	0.1838285	0.04059917	5.207131478862513	activity.begin	activity.total
2	153696216	-0.1097816	0.03984676	2.2287893650595345	activity.begin	TA
2	153696216	-0.1295887	0.03998965	2.918400327364601	activity.begin	soleus
13	9154368	0.02401139	0.02812653	0.4052170915991928	activity.begin	habit.diff
2	89917236	-0.008053754	0.02997619	0.10336263277944513	activity.begin	fc.uncond.freeze.corr
11	93418612	0.0002242016	0.02635443	0.0029576483981478704	activity.begin	tibia
11	94772022	-35.62473	7.5716649999999985	5.57480320607683	activity.begin	activity.total
11	94772022	1.875375	7.764871	0.09196081747061344	activity.begin	fc.cue.corr
11	94772022	2.283287	7.841046	0.11298933524074192	activity.begin	decay.activity
11	94772022	-49.2463	7.848185000000001	9.393072240694869	activity.begin	bmd.a
11	93418612	0.01087342	0.02798665	0.15635667437354756	activity.begin	fc.context.corr
11	94772022	-0.01869119	7.800831	0.000830991846907572	activity.begin	fc.uncond.freeze.corr
11	94772022	0.33819740000000004	8.160518	0.014597868647725613	activity.begin	startle
11	94772022	8.582847000000001	7.822113000000001	0.5644370295395016	activity.begin	fc.context.corr
11	94772022	9.432625	8.191147	0.6027455013202162	activity.begin	pp12.ppi
11	94772022	-80.15073000000002	7.692991	24.231104875449034	activity.begin	bmd
11	94772022	12.1817	7.78948	0.9282656042913704	activity.begin	fc.baseline
11	94772022	22.77312	7.7186080000000015	2.494939332665536	activity.begin	gastroc
11	94772022	32.742	7.378361	5.024732703063519	activity.begin	tibia
11	94772022	-10.29782	8.168173	0.6829406690955712	activity.begin	habit.diff
11	94772022	14.3149	7.56572	1.2322320246688154	activity.begin	EDL
11	93418612	-0.0264707	0.02814718	0.459578294359761	activity.begin	decay.activity
11	93418612	0.03945054	0.02704441	0.8393838278530003	activity.begin	soleus
11	93418612	-0.02457548	0.02698566	0.4406471841942675	activity.begin	weight
11	93418612	0.003159341	0.029011900000000004	0.039390489204800365	activity.begin	pp12.ppi
11	93418612	0.06502668	0.02706788	1.7863876913180876	activity.begin	TA
11	93418612	-0.1485892	0.02799342	6.9221682470678205	activity.begin	bmd
11	93418612	0.04807872	0.02694362	1.1280655363961454	activity.begin	EDL
11	93418612	-0.1275759	0.02742289	5.463778645182541	activity.begin	activity.end
11	93418612	-0.027427499999999997	0.02881682	0.4668732553615693	activity.begin	startle
11	93418612	0.03960558	0.02716539	0.8387317471935696	activity.begin	plantaris
11	93418612	-0.07737569999999999	0.02834344	2.1955466528255814	activity.begin	bmd.a
11	93418612	0.02880986	0.02774073	0.5241751654254768	activity.begin	fc.cue.corr
11	93418612	0.01100292	0.02976218	0.14773848947641754	activity.begin	habit.ratio
11	93418612	-0.007039473	0.02782976	0.0967326399381824	activity.begin	fc.uncond.freeze.corr
11	93418612	0.03282359	0.02906105	0.5870298546632742	activity.begin	pp6.ppi
11	93418612	0.05996986	0.02779607	1.5079347588982692	activity.begin	fc.baseline
11	93418612	0.02669745	0.02874583	0.4520919510003236	activity.begin	habit.diff
11	93418612	-0.1563737	0.02713044	8.039801157854589	activity.begin	activity.total
11	93418612	0.01736413	0.02881623	0.2621394076943189	activity.begin	tail.length
11	93418612	0.04463477	0.02745241	0.9826227020850234	activity.begin	gastroc
11	94772022	11.34565	7.584239	0.8703842148135971	activity.begin	weight
11	94772022	12.41441	7.618427	0.9858467087149464	activity.begin	plantaris
11	96964818	-0.23844179999999995	0.02614725	18.850092414364163	activity.begin	bmd.a
11	96964818	-0.3396667	0.02554486	38.425092342275036	activity.begin	bmd
11	96964818	0.07938315	0.02719612	2.450608990456084	activity.begin	tail.length
11	96964818	0.1548735	0.02457698	9.467636279614817	activity.begin	tibia
11	96964818	0.06037639	0.02751453	1.5482341287295582	activity.begin	pp6.ppi
11	96964818	0.03111845	0.02550257	0.6526955551333913	activity.begin	plantaris
11	96964818	-0.02330411	0.02721448	0.40682163363798496	activity.begin	habit.diff
11	94772022	14.54901	8.18286	1.1219102436137025	activity.begin	tail.length
11	96964818	-0.1441746	0.02535816	7.841978744052906	activity.begin	activity.total
11	96964818	0.01361352	0.02740626	0.2080141451181733	activity.begin	pp12.ppi
11	94772022	5.544453	7.608022	0.3314222346309086	activity.begin	soleus
11	94772022	-4.460858999999999	8.329	0.22746098033322834	activity.begin	habit.ratio
11	94772022	14.15859	8.216887	1.070644179303759	activity.begin	pp6.ppi
11	94772022	27.22598	7.5996229999999985	3.4609615584307014	activity.begin	TA
11	96964818	0.01402835	0.02625793	0.22679226860001686	activity.begin	fc.context.corr
11	96964818	-0.02983274	0.02720412	0.5639869160038061	activity.begin	startle
11	96964818	0.04177935	0.025299099999999998	1.005402868258463	activity.begin	weight
11	96964818	-0.003960991	0.02621237	0.05556747201657459	activity.begin	fc.uncond.freeze.corr
11	96964818	0.05063272	0.02628465	1.26627892730633	activity.begin	decay.activity
11	96964818	0.111907	0.02538955	4.96500397224604	activity.begin	TA
11	96964818	-0.01667095	0.02545706	0.2902152980770392	activity.begin	soleus
11	96964818	0.04037438	0.02530431	0.9558543407087329	activity.begin	EDL
11	96964818	0.004392944	0.02790951	0.058020288719495015	activity.begin	habit.ratio
11	96964818	0.09222995	0.02583973	3.439087289079647	activity.begin	gastroc
11	96964818	-0.1377914	0.02558752	7.105607997815603	activity.begin	activity.end
11	96964818	0.04693553	0.02616228	1.1371748408657862	activity.begin	fc.baseline
11	96964818	0.01493261	0.02605535	0.2467125457626932	activity.begin	fc.cue.corr
2	89917236	0.01758128	0.03283373	0.2274015187573744	activity.begin	habit.ratio
11	94772022	-28.57947	7.648497	3.720684693961136	activity.begin	activity.end
2	89917236	0.009410184	0.02988634	0.12327054780328507	activity.begin	fc.cue.corr
2	89917236	-0.01995748	0.02951011	0.3019766594761941	activity.begin	bmd
2	89917236	0.04691255	0.03128702	0.8732719696365592	activity.begin	pp12.ppi
2	89917236	-0.02840495	0.02878768	0.4896278036739762	activity.begin	plantaris
2	89917236	0.01826677	0.031405	0.25115203683105497	activity.begin	pp6.ppi
2	89917236	0.02331041	0.02999701	0.3593499463994095	activity.begin	fc.context.corr
2	89917236	-0.15853879999999998	0.02933236	7.1530305282068385	activity.begin	activity.total
2	89917236	-0.012052799999999999	0.02921142	0.16753809582878332	activity.begin	gastroc
2	89917236	0.031811700000000005	0.02995944	0.5399978169807474	activity.begin	fc.baseline
2	89917236	-0.02337348	0.02863005	0.3826414612383495	activity.begin	TA
2	89917236	-0.01767805	0.03069201	0.2482024393055535	activity.begin	decay.activity
2	89917236	-0.03139513	0.02889468	0.5569979806277976	activity.begin	weight
2	89917236	-0.01391855	0.03105159	0.18441056439739345	activity.begin	startle
2	89917236	-0.1337708	0.02967438	5.166555106275903	activity.begin	activity.end
2	89917236	-0.0039923070000000005	0.02873441	0.050849751039824566	activity.begin	EDL
2	89917236	-0.05485764	0.02767239	1.3230168353615557	activity.begin	tibia
13	10150339	-0.002928922	0.02941849	0.035881385148454084	activity.end	tail.length
13	10150339	-0.03740679	0.02628778	0.8100761697274566	activity.end	tibia
13	8209788	-0.03623386	0.02654085	0.7637275776572436	activity.end	fc.context.corr
13	8209788	-0.07430704	0.02473131	2.571393895780896	activity.end	tibia
13	8209788	0.04157104	0.02646757	0.9341373205378504	activity.end	fc.cue.corr
13	8209788	-0.04489719	0.02793331	0.9661337309369198	activity.end	pp6.ppi
13	8209788	0.08241034	0.02573426	2.860731873065812	activity.end	weight
13	8209788	0.01281933	0.02671773	0.19969335896526091	activity.end	bmd.a
13	8209788	0.08327528	0.02551323	2.9540901422368875	activity.end	TA
13	8209788	0.01988182	0.02597143	0.3525940441866299	activity.end	bmd
13	8209788	-0.1814189	0.02574642	11.637665519719059	activity.end	activity.total
13	8209788	-0.02293015	0.02762844	0.3907834953089249	activity.end	tail.length
13	8209788	0.07309965	0.02609414	2.2904909883926203	activity.end	gastroc
13	8209788	0.08966213	0.02599572	3.2436653404365026	activity.end	plantaris
13	8209788	0.05188279	0.02653131	1.2956969060938464	activity.end	fc.baseline
13	8209788	-0.02573629	0.02790416	0.4479991878577284	activity.end	pp12.ppi
13	8209788	0.06445456	0.02608963	1.8680485254841093	activity.end	soleus
13	8209788	-0.01178273	0.027715899999999998	0.1734197653230374	activity.end	startle
13	8209788	0.08285723	0.02566976	2.8990938108017263	activity.end	EDL
13	8209788	0.00721972	0.02678164	0.10374640438114367	activity.end	decay.activity
13	8209788	0.03602654	0.02858005	0.6827910606137743	activity.end	habit.ratio
13	8209788	-0.1565896	0.02591735	8.763198816042822	activity.end	activity.begin
13	8209788	-0.01667309	0.02657083	0.27540934004121986	activity.end	fc.uncond.freeze.corr
13	8209788	-0.0074519819999999985	0.027672199999999997	0.10362597758431598	activity.end	habit.diff
13	10150339	0.08650148	0.02709673	2.8456591199029555	activity.end	TA
13	10150339	0.06050607	0.02759938	1.5460908709632306	activity.end	plantaris
11	96653605	0.1345096	0.02417571	7.539620163102492	activity.end	tibia
13	10150339	0.01993488	0.028185599999999998	0.3192525102930215	activity.end	fc.cue.corr
13	10150339	-0.01222277	0.02829964	0.17662842252708394	activity.end	fc.uncond.freeze.corr
13	10150339	-0.04204681	0.02981955	0.7995684097031684	activity.end	pp6.ppi
13	10150339	-0.1234281	0.02771004	5.0580979277614535	activity.end	activity.begin
13	10150339	0.1090622	0.02731393	4.17448988780513	activity.end	weight
13	10150339	0.03306178	0.028264299999999996	0.6158174335948652	activity.end	fc.baseline
13	10150339	0.03160604	0.02855771	0.5710550629712658	activity.end	decay.activity
13	10150339	-0.006784228000000001	0.02839678	0.09087516318455596	activity.end	bmd.a
11	96653605	0.03471379	0.02576196	0.7497466718787553	activity.end	fc.baseline
13	10150339	0.001404817	0.02967919	0.016711583768152374	activity.end	startle
13	10150339	-0.007146321	0.02979948	0.09125046375865184	activity.end	pp12.ppi
13	10150339	0.1075438	0.02771385	3.9722383138698096	activity.end	soleus
13	10150339	0.002828943	0.02757269	0.037020949035729125	activity.end	bmd
13	10150339	0.04753659	0.02969493	0.960449862849956	activity.end	habit.diff
13	10150339	-0.001953757	0.02830732	0.024577888544570308	activity.end	fc.context.corr
13	10150339	-0.15118220000000002	0.02754206	7.356444388180638	activity.end	activity.total
11	96653605	-0.3201564	0.02515961	35.362698839254435	activity.end	bmd
13	10150339	0.08047484	0.02769297	2.433034957255628	activity.end	gastroc
13	10150339	0.06733964	0.02726989	1.8666808491345668	activity.end	EDL
13	10150339	0.04499691	0.03045798	0.854766912007032	activity.end	habit.ratio
11	96653605	-0.01639293	0.02496454	0.2911884955280993	activity.end	soleus
11	96653605	-0.010567100000000001	0.02580256	0.16610330915474267	activity.end	fc.uncond.freeze.corr
11	96653605	0.01925807	0.02688878	0.32429102270944216	activity.end	pp12.ppi
11	96653605	0.08222208	0.02534843	2.923132457496425	activity.end	gastroc
11	96653605	0.02487351	0.02500769	0.4948519217226087	activity.end	plantaris
11	96653605	0.002988797	0.02751047	0.03929373032456873	activity.end	habit.ratio
11	96653605	0.04321523	0.02482188	1.0873039335295354	activity.end	EDL
11	96653605	-0.02232197	0.02669737	0.3945137303055028	activity.end	habit.diff
11	96653605	0.09774733	0.02491466	4.048582624997319	activity.end	TA
11	96653605	0.01719085	0.02565417	0.29856327287121825	activity.end	fc.cue.corr
11	96653605	0.0757985	0.02656111	2.3609623807717703	activity.end	tail.length
11	96653605	0.0302387	0.02596472	0.6121167111244369	activity.end	decay.activity
11	96653605	0.03497186	0.02488453	0.795821662943668	activity.end	weight
11	96653605	-0.1440438	0.02503528	8.014022900489767	activity.end	activity.total
11	96653605	0.00211563	0.02585301	0.029288125739674407	activity.end	fc.context.corr
11	96653605	0.05526658	0.02703205	1.3871501567173543	activity.end	pp6.ppi
11	96653605	-0.0358371	0.02667018	0.7467657336467053	activity.end	startle
11	96653605	-0.1249671	0.02520868	6.120668563859856	activity.end	activity.begin
11	96653605	-0.2218215	0.02575177	16.934129110593606	activity.end	bmd.a
11	93418612	0.06502668	0.02706788	1.7863876913180876	activity.total	TA
11	93418612	0.01100292	0.02976218	0.14773848947641754	activity.total	habit.ratio
11	93418612	0.0002242016	0.02635443	0.0029576483981478704	activity.total	tibia
11	93418612	-0.007039473	0.02782976	0.0967326399381824	activity.total	fc.uncond.freeze.corr
11	93418612	0.05996986	0.02779607	1.5079347588982692	activity.total	fc.baseline
11	93418612	0.01736413	0.02881623	0.2621394076943189	activity.total	tail.length
11	93418612	0.03945054	0.02704441	0.8393838278530003	activity.total	soleus
11	93418612	-0.07737569999999999	0.02834344	2.1955466528255814	activity.total	bmd.a
11	93418612	-0.0264707	0.02814718	0.459578294359761	activity.total	decay.activity
11	93418612	-0.1485892	0.02799342	6.9221682470678205	activity.total	bmd
11	93418612	0.003159341	0.029011900000000004	0.039390489204800365	activity.total	pp12.ppi
11	93418612	0.03960558	0.02716539	0.8387317471935696	activity.total	plantaris
11	93418612	0.02669745	0.02874583	0.4520919510003236	activity.total	habit.diff
11	93418612	0.03282359	0.02906105	0.5870298546632742	activity.total	pp6.ppi
11	93418612	0.02880986	0.02774073	0.5241751654254768	activity.total	fc.cue.corr
13	10144490	0.04815632	0.02917248	1.004759227332963	activity.total	habit.diff
13	10144490	0.10809860000000003	0.02723706	4.1306700469251725	activity.total	soleus
13	10144490	0.02966543	0.028107599999999996	0.5356256736262277	activity.total	decay.activity
13	10144490	0.002073521	0.02916429	0.025338563658637518	activity.total	startle
13	10144490	-0.003536794	0.02782551	0.04630538485156525	activity.total	fc.context.corr
13	10144490	-0.01378414	0.02781834	0.20741110153209694	activity.total	fc.uncond.freeze.corr
13	10144490	0.034271300000000005	0.02778421	0.6625453312729752	activity.total	fc.baseline
13	10144490	-0.002750848	0.0288582	0.03429710284974365	activity.total	tail.length
13	10144490	0.01869975	0.02771229	0.30114423013521324	activity.total	fc.cue.corr
13	10144490	-0.03715101	0.02585065	0.8216303389274224	activity.total	tibia
13	10144490	0.004889461	0.02713096	0.06702150918529462	activity.total	bmd
13	10144490	-0.005607633000000001	0.02794262	0.0752244025789086	activity.total	bmd.a
13	10144490	-0.005194568	0.02929167	0.06587767931060227	activity.total	pp12.ppi
13	10144490	-0.1546642	0.02736155	7.759501671986525	activity.total	activity.end
13	10144490	0.1081193	0.02685031	4.236359179419277	activity.total	weight
11	96653605	0.03471379	0.02576196	0.7497466718787553	activity.total	fc.baseline
11	96653605	0.05526658	0.02703205	1.3871501567173543	activity.total	pp6.ppi
11	96653605	0.01925807	0.02688878	0.32429102270944216	activity.total	pp12.ppi
11	96653605	-0.010567100000000001	0.02580256	0.16610330915474267	activity.total	fc.uncond.freeze.corr
13	10144490	-0.04119613	0.02932043	0.7955240417989498	activity.total	pp6.ppi
13	10144490	0.04367784	0.02998237	0.8377227289521584	activity.total	habit.ratio
13	10144490	0.07966325	0.02721795	2.462040316978276	activity.total	gastroc
13	10144490	0.06627361	0.02680278	1.8706343387779012	activity.total	EDL
13	10144490	0.06038816	0.02712525	1.5837928384968891	activity.total	plantaris
13	10144490	-0.1225786	0.02727072	5.140040863428563	activity.total	activity.begin
13	10144490	0.08406971	0.02663182	2.7925996708029177	activity.total	TA
11	93418612	-0.15720820000000002	0.02727746	8.03863804995235	activity.total	activity.begin
11	96653605	-0.0358371	0.02667018	0.7467657336467053	activity.total	startle
11	93418612	-0.1275759	0.02742289	5.463778645182541	activity.total	activity.end
11	93418612	-0.02457548	0.02698566	0.4406471841942675	activity.total	weight
11	93418612	0.01087342	0.02798665	0.15635667437354756	activity.total	fc.context.corr
11	93418612	0.04463477	0.02745241	0.9826227020850234	activity.total	gastroc
11	93418612	-0.027427499999999997	0.02881682	0.4668732553615693	activity.total	startle
11	93418612	0.04807872	0.02694362	1.1280655363961454	activity.total	EDL
11	96653605	-0.1249671	0.02520868	6.120668563859856	activity.total	activity.begin
11	96653605	0.01719085	0.02565417	0.29856327287121825	activity.total	fc.cue.corr
11	96653605	-0.2218215	0.02575177	16.934129110593606	activity.total	bmd.a
11	96653605	-0.01639293	0.02496454	0.2911884955280993	activity.total	soleus
11	96653605	0.0757985	0.02656111	2.3609623807717703	activity.total	tail.length
11	96653605	0.08222208	0.02534843	2.923132457496425	activity.total	gastroc
11	96653605	0.02487351	0.02500769	0.4948519217226087	activity.total	plantaris
11	96653605	0.002988797	0.02751047	0.03929373032456873	activity.total	habit.ratio
11	96653605	0.09774733	0.02491466	4.048582624997319	activity.total	TA
11	96653605	0.03497186	0.02488453	0.795821662943668	activity.total	weight
11	96653605	0.04321523	0.02482188	1.0873039335295354	activity.total	EDL
11	96653605	-0.3201564	0.02515961	35.362698839254435	activity.total	bmd
11	96653605	-0.02232197	0.02669737	0.3945137303055028	activity.total	habit.diff
11	96653605	0.00211563	0.02585301	0.029288125739674407	activity.total	fc.context.corr
11	96653605	0.1345096	0.02417571	7.539620163102492	activity.total	tibia
11	96653605	0.0302387	0.02596472	0.6121167111244369	activity.total	decay.activity
11	96653605	-0.14492	0.025265299999999997	7.969122709703398	activity.total	activity.end
13	8800578	-0.004518831	0.02696434	0.06202032643045635	activity.total	fc.uncond.freeze.corr
13	8800578	4.528372e-05	0.02803858	0.0005599492647666138	activity.total	tail.length
13	8800578	-0.0104389	0.02693087	0.1559404820469019	activity.total	bmd.a
13	8800578	-0.0334884	0.02496202	0.745108876350501	activity.total	tibia
13	8800578	-0.003163369	0.02731486	0.04200484622773685	activity.total	decay.activity
13	8800578	-0.15440739999999994	0.02652362	8.187369026554867	activity.total	activity.end
13	8800578	-0.003416057	0.02821787	0.04399844945176083	activity.total	habit.diff
13	8800578	0.10844489999999997	0.02586172	4.5476519537671765	activity.total	EDL
13	8800578	0.05143924	0.02679319	1.259844478896479	activity.total	fc.cue.corr
13	8800578	0.09097253	0.02622115	3.2762970393506308	activity.total	plantaris
13	8800578	0.115094	0.02569278	5.109453573719424	activity.total	TA
13	8800578	0.09748524	0.02633447	3.6612931619745694	activity.total	gastroc
13	8800578	0.1210872	0.02593473	5.499247043935061	activity.total	weight
13	8800578	0.03953996	0.029146299999999997	0.7568822966025623	activity.total	habit.ratio
13	8800578	-0.01838143	0.02694206	0.3052792677821137	activity.total	fc.context.corr
13	8800578	-0.01319462	0.02811657	0.1945626934928833	activity.total	startle
13	8800578	-0.16373800000000002	0.02632808	9.240676328409993	activity.total	activity.begin
13	8144012	0.0854313	0.02510835	3.169454634622152	activity.total	EDL
13	8144012	-0.01088381	0.02611083	0.16951828228215587	activity.total	fc.uncond.freeze.corr
13	8800578	0.04488021	0.0269291	1.0190778062781205	activity.total	fc.baseline
13	8800578	0.03369953	0.02611674	0.7054456011689532	activity.total	bmd
13	8800578	-0.02949109	0.02832918	0.5258348924141099	activity.total	pp12.ppi
2	89914086	0.16259400000000002	0.02947017	7.424976201520375	activity.total	activity.begin
2	89914086	0.1343562	0.02959192	5.232482224209445	activity.total	activity.end
2	89914086	-0.04830371	0.03121616	0.9140351296688058	activity.total	pp12.ppi
2	89914086	-0.01031952	0.02981809	0.1370902730308881	activity.total	fc.cue.corr
2	89914086	0.01418883	0.02916899	0.20294307725386893	activity.total	gastroc
2	89914086	0.0057494040000000005	0.02869301	0.07510047784594431	activity.total	EDL
2	89914086	0.01549128	0.02946314	0.22251525137529227	activity.total	bmd
2	89914086	0.02002531	0.02859038	0.3154045192864203	activity.total	TA
13	8144012	-0.0167603	0.0271757	0.2696533673747071	activity.total	habit.diff
2	89914086	-0.005165921	0.02866671	0.06701745509161001	activity.total	soleus
2	89914086	-0.01228135	0.03053973	0.16265819489914218	activity.total	bmd.a
2	89914086	-0.03351838	0.02988941	0.5813570434088892	activity.total	fc.baseline
2	89914086	0.02973347	0.02883619	0.5191689675041514	activity.total	weight
2	89914086	-0.01419739	0.03093995	0.1895215634842022	activity.total	habit.diff
2	89914086	0.01921165	0.03060684	0.27551334388090576	activity.total	decay.activity
2	89914086	0.05420118	0.02762559	1.3022344864108537	activity.total	tibia
2	89914086	0.03378588	0.02983541	0.5891069139954274	activity.total	tail.length
2	89914086	-0.02121222	0.03275796	0.2862236054649323	activity.total	habit.ratio
13	8800578	0.1032986	0.02634234	4.045201178003179	activity.total	soleus
13	8800578	-0.04235069	0.02838448	0.8670660123243396	activity.total	pp6.ppi
2	89914086	0.03014418	0.02874607	0.5310113034317713	activity.total	plantaris
2	89914086	0.007871769	0.02990628	0.10105323122537603	activity.total	fc.uncond.freeze.corr
13	8144012	0.08070504	0.02496422	2.9066777936759864	activity.total	TA
13	8144012	0.08478821	0.02543457	3.061318945379209	activity.total	plantaris
13	8144012	0.04163454	0.02607862	0.9566864600219214	activity.total	fc.baseline
13	8144012	0.04950778	0.02556759	1.2763498010413898	activity.total	soleus
13	8144012	-0.03025864	0.02703399	0.5798377217677531	activity.total	tail.length
13	8144012	0.02906511	0.02815654	0.5199240355903316	activity.total	habit.ratio
13	8144012	0.07299468	0.0255393	2.3672995102708847	activity.total	gastroc
13	8144012	-0.02703703	0.02735674	0.490675811583823	activity.total	pp12.ppi
13	8144012	0.04816484	0.02599301	1.1939178890168594	activity.total	fc.cue.corr
13	8144012	0.03194611	0.02619739	0.6521216560201881	activity.total	bmd.a
13	8144012	0.08238046	0.02523762	2.954392279998613	activity.total	weight
13	8144012	-0.05996504	0.02426051	1.8694967288894908	activity.total	tibia
13	8144012	-0.1683415	0.02556153	10.268670841615602	activity.total	activity.end
13	8144012	-0.02202755	0.02609128	0.39946139817794507	activity.total	fc.context.corr
13	8144012	0.03672479	0.02545193	0.8263484987920631	activity.total	bmd
13	8144012	-0.04134336	0.02744333	0.8792273916190461	activity.total	pp6.ppi
13	8144012	-0.0213108	0.02719935	0.3631089886871689	activity.total	startle
13	8144012	0.02425939	0.02632534	0.44750541473361616	activity.total	decay.activity
13	8144012	-0.1653955	0.02542675	10.037005673370055	activity.total	activity.begin
2	89914086	-0.02373107	0.0299254	0.3687189189440779	activity.total	fc.context.corr
2	89914086	0.01061147	0.03099943	0.13540367031847111	activity.total	startle
9	81882866	-0.07875932	0.03563874	1.5656121961986862	activity.total	fc.uncond.freeze.corr
9	81882866	-0.03741919	0.03525377	0.5397242899286906	activity.total	fc.cue.corr
9	81882866	-0.01361441	0.03560755	0.15351858007809166	activity.total	fc.context.corr
9	81882866	-0.05911331	0.03563027	1.0122878952976924	activity.total	fc.baseline
9	81882866	0.02711792	0.03425708	0.3678875469474894	activity.total	plantaris
9	81882866	0.03570892	0.0340252	0.5315872349068682	activity.total	EDL
9	81882866	0.0939597	0.033689699999999996	2.2738676846333687	activity.total	TA
9	81882866	-0.02817768	0.03665056	0.35450787577672466	activity.total	tail.length
9	81882866	-0.0612119	0.03742026	0.991388758127672	activity.total	startle
9	81882866	0.08770308	0.03448009	1.9576383406600408	activity.total	gastroc
9	81882866	0.009145841	0.03763871	0.09257143978453307	activity.total	pp12.ppi
9	81882866	0.05614369	0.03648443	0.9067303445131764	activity.total	decay.activity
9	81882866	-0.0271862	0.03850389	0.3185639166909459	activity.total	habit.ratio
9	81882866	-0.05942432	0.03438571	1.0753788416281806	activity.total	weight
9	81882866	0.16323510000000002	0.03526391	5.415367814336216	activity.total	activity.end
9	81882866	0.01943586	0.03772903	0.2171717010382534	activity.total	pp6.ppi
9	81882866	0.1435994	0.03517241	4.339541982685746	activity.total	activity.begin
2	89914086	-0.01748333	0.03133547	0.2388746191142881	activity.total	pp6.ppi
9	81882866	0.01742234	0.03727081	0.1936742903855168	activity.total	habit.diff
9	81882866	-0.1887934	0.03280158	8.01949872587079	activity.total	tibia
9	81882866	0.009662476	0.03484604	0.10702778485021427	activity.total	bmd
9	81882866	0.08952381	0.03402765	2.0674528782217787	activity.total	soleus
9	81882866	0.007899923	0.03596838	0.08292984329451977	activity.total	bmd.a
12	83885241	12.84261	4.423342	2.4294530907780745	EDL	soleus
2	80039850	-0.0065184430000000005	0.02928035	0.08415327727486173	EDL	startle
2	80039850	-0.05411557	0.02736715	1.3179133451291976	EDL	weight
2	80039850	0.03473434	0.02798253	0.6683666396543688	EDL	fc.uncond.freeze.corr
2	80039850	-0.03390711	0.02755716	0.6602697854122893	EDL	activity.end
2	80039850	0.01509869	0.0294154	0.21624594948408207	EDL	pp6.ppi
2	80039850	-0.09566345	0.02920792	2.9708785017167374	EDL	habit.diff
2	80039850	0.04155578	0.02823382	0.8502406654514946	EDL	decay.activity
2	80039850	0.02851552	0.02913328	0.4844260289108522	EDL	tail.length
2	80039850	-0.0478999	0.027510400000000004	1.0874267694244186	EDL	activity.begin
2	80039850	-0.02427092	0.02727437	0.42758673896745697	EDL	soleus
2	80039850	0.07397235	0.02819922	2.0575848936578427	EDL	bmd.a
2	80039850	0.03561451	0.02744369	0.7111060731773309	EDL	bmd
2	80039850	0.03430634	0.02622347	0.7191902041504301	EDL	tibia
2	80039850	0.02656851	0.02802287	0.4645051126534122	EDL	fc.context.corr
13	113025220	0.08065739	0.03769445	1.4886890821782908	EDL	fc.cue.corr
13	113025220	0.04913122	0.03790501	0.7099148352478954	EDL	fc.baseline
13	113025220	0.05484008	0.03789156	0.8299569540984477	EDL	fc.uncond.freeze.corr
13	113025220	-0.0462156	0.03702034	0.6736745868471903	EDL	activity.end
13	113025220	-0.3328501	0.03713058	18.257967779240392	EDL	soleus
13	113025220	0.01449837	0.03798275	0.15322658547031234	EDL	fc.context.corr
2	155780222	0.03036006	0.02949292	0.5180050365649584	EDL	habit.diff
2	155780222	-0.05181519999999999	0.02858725	1.1548288805775837	EDL	decay.activity
2	155780222	-0.01829736	0.02796767	0.28986917450757393	EDL	activity.end
2	155780222	0.04124269	0.02780109	0.8599500617723548	EDL	weight
13	113025220	-0.04554289	0.03697535	0.661222884355542	EDL	activity.begin
13	113025220	0.04590844	0.03795365	0.6448597048331038	EDL	decay.activity
13	113025220	-0.05463484	0.03665213	0.8659156921273979	EDL	activity.total
12	83885241	-3.081433	4.410611	0.3144063945082755	EDL	activity.total
12	83885241	2.192355	4.550468	0.20066337989522068	EDL	fc.baseline
12	83885241	-5.276659	4.516222	0.6148400457962722	EDL	fc.cue.corr
12	83885241	14.37325	4.43227	2.9219047611376046	EDL	plantaris
12	83885241	6.1750370000000006	4.54819	0.7577824256644301	EDL	fc.context.corr
12	83885241	21.92178	4.4674190000000005	6.010234810405183	EDL	gastroc
12	83885241	-2.242609	4.460458	0.21101071156235812	EDL	activity.end
12	83885241	7.460205999999999	4.4132430000000005	1.0406813681403828	EDL	weight
12	83885241	-4.319613	4.435323	0.4812433178765821	EDL	activity.begin
12	83885241	10.65989	4.549443	1.7168913059493918	EDL	fc.uncond.freeze.corr
12	83885241	25.05973	4.369258	7.968687697171934	EDL	TA
12	83885241	-4.896003	4.5948910000000005	0.5425309548564196	EDL	decay.activity
12	83885241	3.461979	4.864415	0.3217354432778982	EDL	habit.ratio
12	83885241	7.245038	4.780624	0.8868374087908156	EDL	pp12.ppi
12	83885241	5.489967	4.76882	0.6025016327195639	EDL	habit.diff
12	83885241	9.686389	4.417236	1.5466749314990265	EDL	bmd
13	113025220	-0.1504682	0.03730329	4.2490181506308184	EDL	plantaris
13	113025220	-0.1222097	0.03665281	3.0623575044058646	EDL	TA
13	113025220	-0.05580751	0.03758339	0.8611244111423337	EDL	gastroc
13	113025220	-0.0010687000000000001	0.03739683	0.010014852877660949	EDL	bmd
13	113025220	0.002365829	0.03967028	0.021158224240051933	EDL	pp6.ppi
13	113025220	-0.01396105	0.03971421	0.1395339403641359	EDL	tail.length
13	113025220	0.03264098	0.04060227	0.3751808871610785	EDL	habit.ratio
13	113025220	-0.04075507	0.03844629	0.5387823397527816	EDL	bmd.a
13	113025220	0.01089287	0.03558813	0.1194349981551652	EDL	tibia
13	113025220	0.03609015	0.03944913	0.443271616975785	EDL	pp12.ppi
13	113025220	0.03596934	0.03941084	0.4418957830393879	EDL	habit.diff
13	113025220	-0.07250039999999999	0.03933837	1.1841375301903545	EDL	startle
13	113025220	-0.01993396	0.03669042	0.2313879424050871	EDL	weight
12	83885241	4.05022	4.735499	0.4061940879540853	EDL	startle
12	83885241	11.44867	4.7890739999999985	1.7723076149641943	EDL	pp6.ppi
12	83885241	-1.919138	4.566322	0.1711387251530402	EDL	bmd.a
12	83885241	-17.70651	4.770231	3.6775474897166567	EDL	tail.length
12	83885241	-30.87946	4.25927	12.271026552689328	EDL	tibia
2	155780222	0.04434539	0.03022778	0.8462064699434987	EDL	habit.ratio
2	155780222	0.001249567	0.02849958	0.015458735451340626	EDL	bmd.a
2	155780222	0.04237963	0.027767200000000002	0.8959819204265196	EDL	bmd
2	80039850	-0.01121117	0.02939102	0.1531057770368301	EDL	pp12.ppi
2	80039850	0.06227112	0.02759212	1.6181031709157865	EDL	gastroc
2	80039850	-0.05415939	0.03008701	1.1428561610454304	EDL	habit.ratio
2	80039850	0.1141326	0.02706389	4.593243747953705	EDL	TA
2	80039850	0.009831854	0.02790555	0.13989004292063206	EDL	fc.cue.corr
2	80039850	-0.04155145	0.02732463	0.8912374915971669	EDL	activity.total
2	80039850	0.003084455	0.02796135	0.039924119978177804	EDL	fc.baseline
2	80039850	0.06981348	0.02722297	1.9836733815314307	EDL	plantaris
2	155780222	0.145563	0.02779444	6.756991980713197	EDL	gastroc
2	155780222	-0.12211860000000002	0.02945636	4.456283255804159	EDL	tail.length
2	155780222	-0.04114268	0.02954768	0.7853823617617651	EDL	startle
2	155780222	-0.01100062	0.02831761	0.15633420262059838	EDL	fc.uncond.freeze.corr
2	155780222	-0.02794809	0.02771519	0.503972934319738	EDL	activity.total
2	155780222	0.1923728	0.02728475	11.652144074957215	EDL	TA
2	155780222	0.1064843	0.02754774	3.945525604791548	EDL	plantaris
2	155780222	0.01191163	0.02964871	0.16247816289986733	EDL	pp6.ppi
2	155780222	0.0056730090000000006	0.029594299999999997	0.07160527445212993	EDL	pp12.ppi
2	155780222	-0.02153961	0.02814523	0.35246632455095034	EDL	fc.cue.corr
2	155780222	-0.05553669	0.02827815	1.3042253611280474	EDL	fc.baseline
2	155780222	0.004776226	0.02838596	0.062286268282869824	EDL	fc.context.corr
2	155780222	0.14211429999999994	0.02746846	6.610139776749035	EDL	soleus
2	155780222	-0.1027333	0.02663347	3.931044597324761	EDL	tibia
2	155780222	-0.02719421	0.02789166	0.4819506087712226	EDL	activity.begin
11	79522084	0.01313423	0.02866871	0.1891707708283264	TA	fc.context.corr
11	79522084	-0.009495875	0.03005005	0.1237670286673813	TA	pp12.ppi
11	79522084	0.009766469	0.02797634	0.13844026101292695	TA	activity.total
11	79522084	0.01172171	0.029858299999999997	0.1582258949582747	TA	habit.diff
11	79522084	-0.06705505	0.02787172	1.7905273446392025	TA	soleus
11	79522084	0.06797052	0.03010424	1.6190731242431664	TA	tail.length
11	79522084	0.02814369	0.03014858	0.4551278907263806	TA	pp6.ppi
11	79522084	-0.08215713	0.02772351	2.5132411967967645	TA	weight
11	79522084	-0.05001138	0.03106975	0.9681748130406596	TA	habit.ratio
11	79522084	-0.0878452	0.02769812	2.8145859143242795	TA	EDL
11	79522084	-0.0078866	0.02850855	0.10675076368835182	TA	fc.cue.corr
11	79522084	-0.12597830000000002	0.02832913	5.043668019271976	TA	gastroc
11	79522084	0.01640776	0.02878592	0.24509462611944086	TA	bmd
11	79522084	0.001756483	0.02821761	0.022107281369713804	TA	activity.end
11	79522084	-0.01530807	0.0289368	0.22414535276799405	TA	decay.activity
11	79522084	0.01019266	0.02859793	0.14172875387394676	TA	fc.uncond.freeze.corr
11	79522084	0.007840799	0.02856746	0.10582449642390784	TA	fc.baseline
11	79522084	-0.02797356	0.02909391	0.4731588596990707	TA	bmd.a
11	79522084	0.02808719	0.02712149	0.5221923788332837	TA	tibia
11	79522084	-0.07810745	0.02796882	2.278803847388001	TA	plantaris
11	79522084	0.0220254	0.02812737	0.3628521367245592	TA	activity.begin
11	79522084	0.02887107	0.02974895	0.4790034775062634	TA	startle
11	88973232	0.04323321	0.03727125	0.6087754597090317	TA	bmd.a
11	88973232	-0.05450039	0.03576506	0.8939509432802941	TA	weight
13	9090078	-0.13389279999999998	0.02662549	6.2799542897957155	TA	activity.begin
13	9090078	-0.01381785	0.02863191	0.20106091035720505	TA	pp12.ppi
13	9090078	0.1241863	0.02669525	5.463781172118383	TA	soleus
13	9090078	-0.05502859	0.02528418	1.5285956217451937	TA	tibia
13	9090078	-0.002218714	0.02727275	0.029110780438804974	TA	fc.uncond.freeze.corr
13	9090078	0.01936706	0.02641892	0.3338801803840313	TA	bmd
13	9090078	-0.1449445	0.02650599	7.306007808052992	TA	activity.total
12	83514944	-0.06833389999999999	0.03111863	1.5499682473087066	TA	pp6.ppi
12	83514944	-0.09495645	0.02866976	3.027970497299514	TA	plantaris
12	83514944	0.02079482	0.02888693	0.3263658890873157	TA	activity.begin
12	83514944	0.01392767	0.02874452	0.2020088226490824	TA	activity.total
12	83514944	-0.05982016	0.03093667	1.2735542365295718	TA	habit.diff
12	83514944	-0.004517841	0.02968491	0.055988595557957765	TA	bmd.a
12	83514944	-0.05741053	0.03194044	1.1403150040917986	TA	habit.ratio
13	9090078	0.1293359	0.02628835	6.038544068844517	TA	weight
13	9090078	-0.1402626	0.02677601	6.759350675842228	TA	activity.end
13	9090078	-0.003747719	0.02721043	0.05038412137723237	TA	bmd.a
2	154645131	-0.006043034	0.0272844	0.08368631173329237	TA	pp12.ppi
2	154645131	-0.04600241	0.02722873	1.0397839278487484	TA	startle
2	154645131	-0.03283211	0.026395599999999995	0.6702771824708729	TA	decay.activity
2	154645131	0.02206505	0.02560741	0.4101109138437481	TA	bmd
2	154645131	-0.01370049	0.02572368	0.2259568561128181	TA	activity.begin
13	9090078	0.01232683	0.02842713	0.17744391061664713	TA	startle
13	9090078	0.02521372	0.02723518	0.45021264909085495	TA	fc.baseline
13	9090078	0.02157433	0.0284557	0.3483191902251451	TA	habit.diff
13	9090078	0.008476028	0.0285625	0.115386602220435	TA	tail.length
13	9090078	0.1070977	0.02621723	4.343989912141405	TA	EDL
13	9090078	0.03878777	0.02712059	0.8159647641819304	TA	fc.cue.corr
13	9090078	0.1032127	0.0266899	3.94846045239612	TA	gastroc
13	9090078	0.09789804	0.02657134	3.631604322613312	TA	plantaris
13	9090078	0.03878081	0.02927833	0.7317930684432048	TA	habit.ratio
13	9090078	0.005694026	0.02750767	0.07777985237258553	TA	decay.activity
13	9090078	0.01733965	0.02723683	0.28032042255954903	TA	fc.context.corr
13	9090078	-0.03726713	0.02859528	0.7153419132921491	TA	pp6.ppi
12	83514944	-0.16453120000000002	0.02839475	8.118775165609767	TA	EDL
12	83514944	-0.04376233	0.02873318	0.8932707345613033	TA	bmd
12	83514944	-0.04792931	0.03108824	0.9091676188608858	TA	pp12.ppi
11	88973232	-0.04618523	0.03933308	0.619031032945928	TA	pp6.ppi
11	88973232	-0.01415032	0.03734998	0.1519204868922979	TA	fc.context.corr
11	88973232	-0.01252106	0.03718123	0.1329308078218442	TA	fc.baseline
11	88973232	0.02918744	0.03642241	0.37366805165396416	TA	activity.end
11	88973232	0.03981098	0.03729066	0.5439383833753997	TA	decay.activity
11	88973232	-0.1367322	0.03587056	3.851183951761097	TA	EDL
11	88973232	-0.09507567	0.03606267	2.074453287814049	TA	plantaris
11	88973232	-0.04804389	0.03681341	0.7167557761882282	TA	fc.cue.corr
11	88973232	-0.03146771	0.03883139	0.3790273025111936	TA	tail.length
11	88973232	-0.03431153	0.03927893	0.4174236314067552	TA	pp12.ppi
11	88973232	-0.111917	0.03602294	2.7190348519029066	TA	soleus
11	88973232	-0.07834972	0.03889764	1.3557086623070749	TA	startle
11	88973232	0.07535387	0.03487447	1.5114350422581615	TA	tibia
11	88973232	-0.183839	0.03649624	6.299394659100982	TA	gastroc
11	88973232	0.003855879	0.03993272	0.03475868258454128	TA	habit.ratio
11	88973232	0.06096044	0.03610303	1.0389387362252578	TA	activity.total
12	83514944	0.01537202	0.02993249	0.2163802334568032	TA	decay.activity
12	83514944	-0.008519348000000001	0.02951055	0.11190990241258436	TA	fc.baseline
12	83514944	0.007026675	0.02904335	0.09213399680998986	TA	activity.end
12	83514944	-0.05053438	0.028564199999999998	1.113647537843812	TA	weight
12	83514944	-0.02090915	0.02950829	0.3199911009011193	TA	fc.context.corr
12	83514944	-0.15082089999999998	0.0288899	6.718406958292656	TA	gastroc
12	83514944	-0.05170454	0.03077613	1.031177733865441	TA	startle
12	83514944	0.1370793	0.03065814	5.090649560508312	TA	tail.length
12	83514944	-0.07111792	0.02861037	1.8865516913679192	TA	soleus
12	83514944	0.2370433	0.02741952	17.05271315918609	TA	tibia
12	83514944	0.0414279	0.02939406	0.799079495342948	TA	fc.cue.corr
12	83514944	-0.05371957	0.02951927	1.161830891885368	TA	fc.uncond.freeze.corr
11	88973232	-0.02667245	0.03913703	0.30486335689638544	TA	habit.diff
11	88973232	0.01132191	0.03724868	0.11851006383352795	TA	fc.uncond.freeze.corr
11	88973232	0.07551268	0.03631023	1.4242561291104885	TA	activity.begin
2	154645131	0.08048568	0.02538689	2.8128624168876866	TA	soleus
11	88973232	0.07746713	0.03693442	1.4431337649905291	TA	bmd
2	154645131	-0.04408003	0.0245387	1.13938622912431	TA	tibia
2	155819633	0.006406018	0.02984823	0.08087973601458504	TA	pp12.ppi
2	154645131	-0.001469354	0.02578593	0.020195403415460163	TA	activity.end
2	155819633	0.14099820000000002	0.02771955	6.410957782145874	TA	soleus
2	155819633	-0.1217649	0.02969422	4.371739537928479	TA	tail.length
2	155819633	0.04334171	0.02800721	0.9141783870872704	TA	weight
2	154645131	-0.008264284	0.02557	0.12693167619082188	TA	activity.total
2	154645131	0.004128265	0.02590181	0.05879695634746932	TA	fc.cue.corr
2	154645131	-0.01504422	0.027444999999999997	0.2338625412385791	TA	pp6.ppi
2	154645131	0.1138942	0.02530372	5.15291588838823	TA	EDL
2	154645131	0.006031201999999999	0.02545681	0.09005012876984936	TA	weight
2	154645131	-0.01640814	0.02600787	0.27723284846037216	TA	fc.uncond.freeze.corr
2	154645131	0.07079073	0.02817077	1.9194673077285584	TA	habit.ratio
2	154645131	0.02982907	0.02544012	0.6178278284749733	TA	plantaris
2	154645131	0.01676088	0.02634584	0.2800832247053738	TA	bmd.a
2	154645131	-0.004402157	0.02604688	0.06258161594659864	TA	fc.context.corr
2	154645131	0.06609882	0.02572258	1.9901375269260901	TA	gastroc
2	154645131	-0.0579591	0.02691837	1.5030631598484203	TA	tail.length
2	154645131	-0.01924673	0.02599	0.3381580786287469	TA	fc.baseline
2	155819633	-0.01690176	0.02796583	0.26308934252892063	TA	activity.total
2	155819633	0.1774581	0.02764152	9.79828969568986	TA	EDL
2	154645131	0.06397593	0.02717813	1.7293600541640697	TA	habit.diff
2	155819633	0.02463093	0.02973988	0.38973854893055	TA	habit.diff
2	155819633	0.116755	0.02777555	4.5672075077693615	TA	plantaris
2	155819633	-0.00376615	0.02862254	0.04801885204860015	TA	fc.context.corr
2	155819633	-0.02111977	0.02813286	0.3440099536555822	TA	activity.begin
2	155819633	-0.02116045	0.02855249	0.33848129600209176	TA	fc.uncond.freeze.corr
2	155819633	-0.04906995	0.02883925	1.050802833633982	TA	decay.activity
2	155819633	0.03664311	0.03052244	0.6381788950965506	TA	habit.ratio
2	155819633	-0.1018502	0.02684729	3.8194704243937796	TA	tibia
2	155819633	-0.006943866999999999	0.02820463	0.09390825279273672	TA	activity.end
2	155819633	-0.04362135	0.0297976	0.843646234273107	TA	startle
2	155819633	0.01543971	0.02991413	0.2176675049914264	TA	pp6.ppi
2	155819633	0.005240458	0.02876862	0.06779455591915022	TA	bmd.a
2	155819633	0.14672120000000002	0.02804343	6.744882420892018	TA	gastroc
2	155819633	0.04272062	0.02801553	0.8948275039971116	TA	bmd
2	155819633	-0.0195315	0.02837858	0.3086073602430342	TA	fc.cue.corr
2	155819633	-0.05838613	0.02851316	1.3906024017079532	TA	fc.baseline
11	93469819	0.06702997	0.02857023	1.7202582469590333	bmd	pp6.ppi
11	94772022	-37.04439	7.608311	5.926527269563836	bmd	activity.begin
11	94772022	0.33819740000000004	8.160518	0.014597868647725613	bmd	startle
11	94772022	11.34565	7.584239	0.8703842148135971	bmd	weight
11	94772022	-35.62473	7.5716649999999985	5.57480320607683	bmd	activity.total
11	94772022	12.1817	7.78948	0.9282656042913704	bmd	fc.baseline
11	94772022	32.742	7.378361	5.024732703063519	bmd	tibia
11	94772022	8.582847000000001	7.822113000000001	0.5644370295395016	bmd	fc.context.corr
11	94772022	14.15859	8.216887	1.070644179303759	bmd	pp6.ppi
11	94772022	1.875375	7.764871	0.09196081747061344	bmd	fc.cue.corr
11	94772022	27.22598	7.5996229999999985	3.4609615584307014	bmd	TA
11	94772022	22.77312	7.7186080000000015	2.494939332665536	bmd	gastroc
11	93469819	-0.02619354	0.02767074	0.4635466087982593	bmd	decay.activity
11	93469819	0.04849704	0.026635900000000004	1.1627190222925936	bmd	soleus
11	93469819	0.03450482	0.02595347	0.7356674888987079	bmd	tibia
11	93469819	0.06775513	0.02736502	1.874688256088448	bmd	fc.baseline
11	93469819	-0.1010174	0.02778467	3.5494085192481464	bmd	bmd.a
11	93469819	0.02714144	0.02753507	0.4889696287316158	bmd	fc.context.corr
11	93469819	-0.1175976	0.02699198	4.864053610444417	bmd	activity.end
11	93469819	-0.1448711	0.0267134	7.196857588704913	bmd	activity.total
11	93469819	0.01711509	0.02906836	0.2548799066801317	bmd	habit.ratio
11	93469819	0.04428664	0.02832979	0.9277008287545596	bmd	habit.diff
11	93469819	-0.01827103	0.02659038	0.3079844972813676	bmd	weight
11	93469819	0.03093277	0.02854101	0.5550921598524303	bmd	pp12.ppi
11	93469819	-0.02484234	0.02740026	0.4380994865857797	bmd	fc.uncond.freeze.corr
11	93469819	-0.1474933	0.02686094	7.360987608597781	bmd	activity.begin
11	93469819	0.0282837	0.02849454	0.4934971323082208	bmd	tail.length
11	94772022	12.41441	7.618427	0.9858467087149464	bmd	plantaris
11	94772022	2.283287	7.841046	0.11298933524074192	bmd	decay.activity
11	94772022	-28.57947	7.648497	3.720684693961136	bmd	activity.end
11	94772022	-49.2463	7.848185000000001	9.393072240694869	bmd	bmd.a
11	94772022	-4.460858999999999	8.329	0.22746098033322834	bmd	habit.ratio
11	94772022	-10.29782	8.168173	0.6829406690955712	bmd	habit.diff
11	94772022	-0.01869119	7.800831	0.000830991846907572	bmd	fc.uncond.freeze.corr
11	94772022	9.432625	8.191147	0.6027455013202162	bmd	pp12.ppi
11	94772022	5.544453	7.608022	0.3314222346309086	bmd	soleus
11	94772022	14.54901	8.18286	1.1219102436137025	bmd	tail.length
11	94772022	14.3149	7.56572	1.2322320246688154	bmd	EDL
11	93469819	0.05480918	0.02706112	1.367330269311434	bmd	gastroc
11	93469819	0.059790499999999996	0.02653163	1.6143949774575528	bmd	EDL
11	93469819	0.08340012	0.02667284	2.748320663421153	bmd	TA
11	93469819	-0.04180655	0.02839912	0.850435129482281	bmd	startle
11	93469819	0.05304232	0.02676773	1.3221871711591686	bmd	plantaris
11	93469819	0.02154871	0.02730686	0.3664308603717161	bmd	fc.cue.corr
11	96912238	-0.24827800000000005	0.02640022	19.97563338963907	bmd	bmd.a
11	96912238	0.08849872	0.02749045	2.8856182316293033	bmd	tail.length
11	96912238	-0.02951195	0.02749335	0.5479358889482641	bmd	startle
11	96912238	-0.01678394	0.02575763	0.2884415284840749	bmd	soleus
11	96912238	0.03797562	0.02558565	0.8605875587206038	bmd	weight
11	96912238	0.09168539999999999	0.02614576	3.3365686846385025	bmd	gastroc
11	96912238	0.0310731	0.02580319	0.6409260537077806	bmd	plantaris
11	96912238	0.0121375	0.02768629	0.17970866859590712	bmd	pp12.ppi
11	96912238	0.05821248	0.02780482	1.4390032652935356	bmd	pp6.ppi
11	96912238	-0.1256359	0.02580648	5.92532615418265	bmd	activity.begin
11	96912238	0.01234145	0.02634833	0.1941344604470804	bmd	fc.cue.corr
11	96912238	0.1129478	0.02569101	4.942722348805317	bmd	TA
11	96912238	0.1600033	0.02485766	9.84502187144192	bmd	tibia
11	96912238	0.03985148	0.02560354	0.921889885845884	bmd	EDL
11	96912238	0.04920429	0.0265659	1.1930863491180688	bmd	decay.activity
11	96912238	-0.1422481	0.02563788	7.501188159968843	bmd	activity.total
11	96912238	-0.02883963	0.02749666	0.5311395009117947	bmd	habit.diff
11	96912238	-0.0020928	0.02650906	0.028223006705045562	bmd	fc.uncond.freeze.corr
11	96912238	0.002490619	0.02820052	0.03168940248336803	bmd	habit.ratio
11	96912238	0.04861813	0.0264572	1.1789907554714367	bmd	fc.baseline
11	96912238	-0.13766589999999998	0.02586587	6.9563336258182265	bmd	activity.end
11	96912238	0.02027089	0.02655612	0.3513136588341059	bmd	fc.context.corr
11	94758993	0.035469400000000005	0.02623989	0.7530904618972005	bmd.a	weight
11	94758993	-0.09867199	0.02651352	3.6948957326986003	bmd.a	activity.end
11	94758993	0.04313391	0.02612597	1.0050260063751075	bmd.a	EDL
11	94758993	-0.1175913	0.02626014	5.105762438705964	bmd.a	activity.total
11	94758993	-0.11820139999999997	0.026397000000000004	5.105558929460835	bmd.a	activity.begin
11	96913720	0.05223337	0.02717832	1.261848593752825	bmd.a	fc.baseline
11	96913720	-0.1353188	0.02660692	6.408759594972535	bmd.a	activity.end
11	96913720	0.04821769	0.02730462	1.1105926787121774	bmd.a	decay.activity
11	96913720	-0.1235389	0.02654069	5.469082068201341	bmd.a	activity.begin
11	96913720	0.11517910000000002	0.02641707	4.8707517146197965	bmd.a	TA
11	96913720	-0.14029339999999998	0.02637502	6.948953651403307	bmd.a	activity.total
11	96913720	0.03778630000000001	0.02631584	0.8205998937115209	bmd.a	EDL
11	96913720	0.02852747	0.02653012	0.5492309736687385	bmd.a	plantaris
11	94758993	-0.02059692	0.02889327	0.3223941421409253	bmd.a	habit.ratio
11	94758993	-0.03613453	0.02826849	0.6962211691815785	bmd.a	habit.diff
11	96913720	-0.01130135	0.02648325	0.1741818958124003	bmd.a	soleus
11	94758993	0.06703327	0.02665536	1.9221148837023856	bmd.a	gastroc
11	94758993	0.08744115	0.02625075	3.057294509197364	bmd.a	TA
11	94758993	0.01048345	0.02718309	0.15504014965625126	bmd.a	decay.activity
11	94758993	0.0390774	0.02631087	0.8613926129756441	bmd.a	plantaris
11	94758993	0.01485667	0.02626979	0.2427939786388554	bmd.a	soleus
11	94758993	-0.001765261	0.02826794	0.02217980921626076	bmd.a	startle
11	94758993	-0.2677961	0.02663318	22.658752093960985	bmd.a	bmd
11	94758993	0.04870808	0.0269188	1.1518909730634397	bmd.a	fc.baseline
11	94758993	0.0001037159	0.02696102	0.001334942780324449	bmd.a	fc.uncond.freeze.corr
11	94758993	0.02919817	0.02703651	0.5524472503182829	bmd.a	fc.context.corr
11	94758993	0.04209794	0.0284672	0.8560217605034706	bmd.a	pp6.ppi
11	94758993	0.05194244	0.02814981	1.1862740706576478	bmd.a	tail.length
11	94758993	0.003014951	0.02685704	0.04066009704267262	bmd.a	fc.cue.corr
11	94758993	0.02882769	0.02836922	0.5091336842943104	bmd.a	pp12.ppi
11	94758993	0.1105579	0.02550822	4.819875272246924	bmd.a	tibia
11	96913720	0.00445323	0.02842228	0.057739682754552914	bmd.a	pp12.ppi
11	96913720	0.05471166	0.0285473	1.2564312881078954	bmd.a	pp6.ppi
11	96913720	-0.02963817	0.02823724	0.5316628623330477	bmd.a	startle
11	96913720	0.08561082	0.02826808	2.6052048720381937	bmd.a	tail.length
11	96913720	0.04014893	0.026289799999999995	0.8967773227025762	bmd.a	weight
11	96913720	-0.3516772	0.0265316	38.197061889455135	bmd.a	bmd
11	96913720	-0.0315699	0.0282449	0.5787439770386054	bmd.a	habit.diff
11	96913720	0.1650178	0.02556489	9.896057805637904	bmd.a	tibia
11	96913720	-0.003152352	0.02895677	0.03937741242062785	bmd.a	habit.ratio
11	96913720	0.09257439999999999	0.0268698	3.2375513956906885	bmd.a	gastroc
11	96913720	0.02237175	0.02729029	0.3846641783541833	bmd.a	fc.context.corr
11	96913720	0.01138467	0.02705794	0.17136085215366206	bmd.a	fc.cue.corr
11	96913720	0.0006009433	0.0272342	0.007712972429938348	bmd.a	fc.uncond.freeze.corr
2	155856984	-0.05176476	0.028442500000000003	1.1619904750736447	gastroc	fc.baseline
2	155856984	0.19200770000000006	0.02740868	11.513895116061525	gastroc	TA
2	155856984	-0.02031869	0.02813356	0.32770075004934235	gastroc	activity.begin
2	155856984	-0.01818333	0.029711400000000002	0.2671304658730643	gastroc	startle
2	155856984	-0.03320431	0.02883653	0.6026880876850359	gastroc	decay.activity
2	155856984	0.05766457	0.02792908	1.4084501452047946	gastroc	weight
2	155856984	0.009721527	0.02961384	0.12916973558544298	gastroc	habit.diff
2	155856984	-0.004781495	0.02976411	0.05929210908885842	gastroc	pp12.ppi
2	155856984	0.0353644	0.03047785	0.6090175820910855	gastroc	habit.ratio
2	155856984	0.1447366	0.02759117	6.777140781254515	gastroc	soleus
2	155856984	0.1148414	0.02766636	4.467465880711262	gastroc	plantaris
2	155856984	-0.02747768	0.02831386	0.478999290190872	gastroc	fc.cue.corr
2	155856984	0.06049267	0.02795369	1.5150264590808498	gastroc	bmd
2	155856984	-0.004919145	0.02848365	0.06404008463724982	gastroc	fc.uncond.freeze.corr
2	155856984	-0.00469388	0.02855382	0.06076133233334932	gastroc	fc.context.corr
2	155856984	0.1819778	0.02750528	10.357607802240992	gastroc	EDL
2	155856984	-0.01344599	0.02819536	0.19826702339448554	gastroc	activity.end
2	155856984	-0.1006691	0.02676415	3.763371052603438	gastroc	tibia
2	155856984	-0.02134941	0.02795754	0.35149557351981675	gastroc	activity.total
2	155856984	0.0009291811	0.02871062	0.011358829237829974	gastroc	bmd.a
12	83517483	-0.06933336	0.02857208	1.8152466937230611	gastroc	soleus
12	83517483	-0.09485931	0.02862395	3.030922102122277	gastroc	plantaris
12	83517483	0.1373959	0.03060044	5.1285612261314215	gastroc	tail.length
12	83517483	0.235466	0.02739117	16.87296877864909	gastroc	tibia
12	83517483	-0.06374677	0.03087636	1.4082634247961836	gastroc	habit.diff
12	83517483	-0.16382739999999998	0.02835175	8.077826036103733	gastroc	EDL
11	88973192	-0.03433486	0.03925916	0.4180635332802618	gastroc	pp12.ppi
11	88973192	0.02918374	0.03640478	0.3738383153349173	gastroc	activity.end
11	88973192	-0.0783273	0.03887783	1.3561736949141183	gastroc	startle
11	88973192	0.07743423	0.03691644	1.4432724606103986	gastroc	bmd
11	88973192	-0.03146327	0.03881116	0.3792112235469435	gastroc	tail.length
11	88973192	0.0432356	0.03725339	0.6092211610955272	gastroc	bmd.a
11	88973192	-0.1118242	0.03600475	2.717557577667772	gastroc	soleus
11	88973192	0.07530293	0.03485696	1.5110246439999395	gastroc	tibia
11	88973192	-0.04797995	0.03679513	0.7159170665776138	gastroc	fc.cue.corr
11	88973192	0.03978993	0.03727284	0.5439011553359983	gastroc	decay.activity
11	88973192	0.01133853	0.0372299	0.1187707126184005	gastroc	fc.uncond.freeze.corr
12	83517483	-0.04525946	0.02868593	0.940301430392794	gastroc	bmd
12	83517483	-0.05708271	0.03189035	1.1332273495852714	gastroc	habit.ratio
2	155856984	-0.1207068	0.02952771	4.348076743346627	gastroc	tail.length
2	155856984	0.01773407	0.0298371	0.2578085226228991	gastroc	pp6.ppi
12	83517483	-0.0482982	0.03104199	0.921350728459843	gastroc	pp12.ppi
12	83517483	-0.06838616	0.03106208	1.5562474357180325	gastroc	pp6.ppi
12	83517483	-0.04965343	0.02851428	1.0876211048366633	gastroc	weight
12	83517483	-0.051513199999999995	0.0307252	1.028054480922115	gastroc	startle
12	83517483	0.01100361	0.029860200000000003	0.14719977128098394	gastroc	decay.activity
12	83517483	0.01443156	0.02867884	0.2112277147333988	gastroc	activity.total
12	83517483	-0.01752155	0.02946534	0.2579625090748352	gastroc	fc.context.corr
12	83517483	-0.009379053	0.02946048	0.12480279476081912	gastroc	fc.baseline
12	83517483	-0.050069699999999995	0.02947108	1.0484742305767336	gastroc	fc.uncond.freeze.corr
12	83517483	0.04004106	0.02934576	0.763135629403825	gastroc	fc.cue.corr
12	83517483	-0.16213329999999998	0.02823564	7.9856306926122045	gastroc	TA
12	83517483	0.009465517	0.0289752	0.12846384094718016	gastroc	activity.end
12	83517483	-0.005092477	0.02963294	0.06370421342828192	gastroc	bmd.a
12	83517483	0.019634400000000003	0.02882002	0.3047345614218336	gastroc	activity.begin
11	88973192	-0.04619183	0.03931364	0.6195725696451119	gastroc	pp6.ppi
11	88973192	-0.02679726	0.03911714	0.3068257654387556	gastroc	habit.diff
11	88973192	-0.1366394	0.03585219	3.8500748859422953	gastroc	EDL
11	79954876	-0.05905711	0.02658754	1.5781732253814789	gastroc	soleus
11	79954876	0.01350699	0.026989799999999998	0.20985612783373664	gastroc	activity.end
11	79954876	0.02618504	0.02673722	0.4847983762372426	gastroc	activity.total
11	79954876	-0.07265673	0.026568400000000002	2.2018868589096505	gastroc	weight
11	79954876	-0.03831016	0.02765083	0.7798636575754117	gastroc	decay.activity
11	79954876	-0.1326052	0.02652028	6.216354574076499	gastroc	TA
11	79954876	0.009831177	0.02740169	0.14279636338018006	gastroc	fc.context.corr
11	79954876	0.01844526	0.02844641	0.2867031265388676	gastroc	startle
11	79954876	0.01726845	0.02730325	0.27808119548358057	gastroc	fc.baseline
11	79954876	-0.07756844	0.02669684	2.4324325741017123	gastroc	plantaris
11	79954876	-0.05659943	0.02973229	1.2435577322639717	gastroc	habit.ratio
11	79954876	0.01057236	0.02732875	0.1555912356829388	gastroc	fc.uncond.freeze.corr
11	79954876	0.04213153	0.02687513	0.9315562364991948	gastroc	activity.begin
11	79954876	-0.00666297	0.02780258	0.09118429261409533	gastroc	bmd.a
11	79954876	0.003604658	0.02878446	0.04558781107946228	gastroc	pp6.ppi
11	79954876	0.04951586	0.025862700000000002	1.2545443523548931	gastroc	tibia
11	79954876	0.02526815	0.02749849	0.4458353798108175	gastroc	bmd
11	88973192	0.003777498	0.03991355	0.03404286990643405	gastroc	habit.ratio
11	88973192	-0.01416969	0.03733091	0.1522466280587278	gastroc	fc.context.corr
11	88973192	0.07548236	0.03629268	1.4244361218686536	gastroc	activity.begin
11	88973192	-0.01251295	0.03716239	0.1329096929918865	gastroc	fc.baseline
11	88973192	0.06094099	0.03608554	1.0391933330887229	gastroc	activity.total
11	88973192	-0.1996933	0.0357702	7.586386952652855	gastroc	TA
11	88973192	-0.09496028	0.03604451	2.072062498506848	gastroc	plantaris
11	79954876	0.05356488	0.02889419	1.194644746650943	gastroc	tail.length
11	79954876	-0.00946108	0.0287159	0.12969830056930293	gastroc	pp12.ppi
11	79954876	-0.02899678	0.02725288	0.5414792374427057	gastroc	fc.cue.corr
11	79954876	-0.09582702	0.0264494	3.528327861054871	gastroc	EDL
11	79954876	-0.009325336	0.02853027	0.1285428917602895	gastroc	habit.diff
11	88973192	-0.05445962	0.03574712	0.8936312722631781	gastroc	weight
2	155812908	-0.05120334	0.03192397	0.9631831373236228	plantaris	bmd
2	155812908	0.01673006	0.03446830000000001	0.20241845381775306	plantaris	habit.ratio
2	155812908	0.03882865	0.03236864	0.6375109279435244	plantaris	fc.baseline
2	155812908	-0.02420902	0.03240306	0.3419390679622457	plantaris	fc.uncond.freeze.corr
2	155812908	0.02825384	0.0337735	0.3947900133268293	plantaris	pp12.ppi
2	155812908	0.010445200000000002	0.03377288	0.12082673462662917	plantaris	habit.diff
2	155812908	0.02900196	0.03173162	0.4427238416474533	plantaris	activity.total
2	155812908	-0.1916919	0.03140701	8.928601506372154	plantaris	EDL
2	155812908	-0.1684816	0.03144786	7.040397203622337	plantaris	soleus
2	155812908	0.09615852	0.030540499999999998	2.7804382630567153	plantaris	tibia
2	155812908	-0.004431818	0.033801300000000006	0.047839656174894	plantaris	pp6.ppi
2	155812908	0.01967446	0.03197102	0.2689343145553579	plantaris	activity.begin
2	155812908	0.03966825	0.03219529	0.6615291629612959	plantaris	fc.cue.corr
2	155812908	0.004660566	0.03249701	0.052579758117016206	plantaris	fc.context.corr
2	155812908	-0.09694683	0.03175946	2.6401457428896475	plantaris	weight
2	155812908	0.03098304	0.03277034	0.4628033359755082	plantaris	decay.activity
2	155812908	-0.1643901	0.03137189	6.763775472575586	plantaris	TA
2	155812908	0.02857399	0.03196448	0.4301154216255572	plantaris	activity.end
2	155812908	0.14053729999999998	0.03374175	4.492770665424449	plantaris	tail.length
2	155812908	-0.02489995	0.03276944	0.3492972253408839	plantaris	bmd.a
2	155812908	-0.005324809000000001	0.03375077	0.0581650043745999	plantaris	startle
2	155812908	-0.164909	0.03184259	6.621987865683489	plantaris	gastroc
13	113404971	-0.01128963	0.04262506	0.10174720597190877	soleus	pp6.ppi
13	113404971	0.00970805	0.04076438	0.09056074321163736	soleus	fc.context.corr
13	113404971	0.03703584	0.04368386	0.4016215573572224	soleus	habit.ratio
13	113404971	-0.04928244	0.03954641	0.672032254023603	soleus	activity.total
13	113404971	0.03360683	0.04091479	0.3856338543451524	soleus	decay.activity
13	113404971	-0.04227946	0.03991739	0.5381835971773912	soleus	activity.begin
13	113404971	-0.03591375	0.03995045	0.433264791106504	soleus	activity.end
13	113404971	0.01636693	0.04238725	0.1552539431557384	soleus	pp12.ppi
13	113404971	0.09044504	0.04047561	1.5930718528593717	soleus	fc.cue.corr
13	113404971	-0.1610633	0.04018369	4.202326268682636	soleus	plantaris
13	113404971	-0.08584508	0.04223703	1.3746059463914748	soleus	startle
13	113404971	0.01849504	0.04024767	0.18984197729245744	soleus	bmd
13	113404971	-0.02193575	0.04261358	0.2169791922516576	soleus	tail.length
13	113404971	-0.02197758	0.03940822	0.2387491514552923	soleus	weight
13	113404971	0.07089305	0.04062519999999999	1.0910674595271674	soleus	fc.uncond.freeze.corr
13	113404971	-0.03374439	0.041336000000000005	0.3826082359757579	soleus	bmd.a
13	113404971	-0.120463	0.03941491	2.645541576006291	soleus	TA
13	113404971	0.03355749	0.04065324	0.3880842222042194	soleus	fc.baseline
13	113404971	-0.06124885	0.04047339	0.8850172560743845	soleus	gastroc
13	113404971	0.002073164	0.03826646	0.019179786553211262	soleus	tibia
13	113404971	-0.1819873	0.03957503	5.35258524147523	soleus	EDL
13	113404971	0.05597688	0.04222498	0.7326867381361393	soleus	habit.diff
13	9242435	0.1117078	0.02429583	5.351131625355602	soleus	weight
13	9242435	0.01350597	0.02595628	0.21977279710730216	soleus	tail.length
13	9242435	-0.006916725	0.02526055	0.10554718932203093	soleus	bmd.a
13	9242435	0.01640387	0.0244963	0.298312190374201	soleus	bmd
13	9242435	0.09358348	0.024453	3.877906724794407	soleus	plantaris
13	9242435	0.02005455	0.02513164	0.37166400600906346	soleus	fc.baseline
13	9242435	-0.04143986	0.02653857	0.9261772116407784	soleus	pp6.ppi
13	9242435	0.02912629	0.02625655	0.5728314509259458	soleus	startle
13	9242435	0.01335036	0.02515454	0.22501271818161014	soleus	fc.uncond.freeze.corr
13	9242435	0.1112544	0.02396483	5.443712941088816	soleus	TA
13	9242435	0.0374778	0.02624849	0.8139878263623652	soleus	habit.diff
2	155505679	0.07631704	0.03843983	1.3259609400353056	soleus	tail.length
13	9242435	-0.01055911	0.02510529	0.17128585226075127	soleus	fc.context.corr
13	9242435	-0.1252699	0.02458441	6.4306562930460105	soleus	activity.total
13	9242435	0.02896815	0.02722319	0.5415301610207803	soleus	habit.ratio
13	9242435	-0.1231573	0.02483121	6.126133356119414	soleus	activity.end
13	9242435	-0.1127116	0.02470374	5.278052278155354	soleus	activity.begin
13	9242435	0.09911147	0.02454682	4.256376267523239	soleus	gastroc
13	9242435	0.09471439	0.02413794	4.049657250412286	soleus	EDL
13	9242435	0.04405871	0.02504301	1.104417413335978	soleus	fc.cue.corr
2	155505679	0.02449085	0.03507218	0.3142146550483099	soleus	activity.end
2	155505679	0.008039893000000001	0.03539587	0.0860114057278078	soleus	bmd
2	155505679	0.01066967	0.03631901	0.11410150337711188	soleus	bmd.a
2	155505679	0.0210138	0.03604355	0.2518649446404648	soleus	fc.uncond.freeze.corr
2	155505679	0.03232139	0.03577517	0.4360943205220797	soleus	fc.cue.corr
2	155505679	0.03938356	0.03772617	0.5278086472239235	soleus	pp6.ppi
2	155505679	0.02663928	0.03476361	0.3530439045917573	soleus	activity.total
2	155505679	0.01607419	0.03771489	0.17392837349431242	soleus	startle
2	155505679	-0.008749275	0.03817208	0.08686046283919642	soleus	habit.ratio
2	155505679	0.02563364	0.03600984	0.32183220256280315	soleus	fc.baseline
2	155505679	0.056293600000000006	0.03768217	0.8686351224438122	soleus	pp12.ppi
2	155505679	-0.02191121	0.0361464	0.2640468637055103	soleus	fc.context.corr
2	155505679	-0.1548058	0.03568438	4.827816388680022	soleus	gastroc
2	155505679	-0.1697555	0.03512039	5.850017385385092	soleus	EDL
2	155505679	-0.1334489	0.03521755	3.811864088558357	soleus	plantaris
2	155505679	-0.03991913	0.037837300000000004	0.5353423711028316	soleus	habit.diff
2	155505679	0.03493239	0.03603275	0.47834107535977793	soleus	decay.activity
2	155505679	0.0230287	0.03504625	0.2914310740210037	soleus	activity.begin
2	155505679	0.06435474	0.03384212	1.2416715434485752	soleus	tibia
2	155505679	-0.08072658	0.03526942	1.6544192691314719	soleus	weight
2	155505679	-0.15895589999999998	0.03509824	5.209463904564027	soleus	TA
13	9242435	-0.005071324	0.02552106	0.0744285440101833	soleus	decay.activity
6	18123198	-0.01859477	0.03054062	0.265460985361784	soleus	habit.diff
13	9242435	-0.006535155	0.02654063	0.09392264777131504	soleus	pp12.ppi
6	18123198	0.008363148	0.02814727	0.1155469406094586	soleus	weight
6	18123198	0.03011214	0.02914193	0.5206354824780479	soleus	fc.cue.corr
6	18123198	-0.03465106	0.02947771	0.619978622664493	soleus	bmd.a
6	18123198	0.01834734	0.0292389	0.2754103226381177	soleus	fc.baseline
6	18123198	-0.03666819	0.02854715	0.7009699682765663	soleus	activity.begin
6	18123198	0.01702086	0.03044542	0.2394512427038809	soleus	startle
6	18123198	-0.06293997	0.02870869	1.5461438655065602	soleus	activity.end
6	18123198	0.009162368	0.02806401	0.1283778005087269	soleus	EDL
6	18123198	0.04628011	0.02926213	0.943632253394474	soleus	fc.context.corr
6	18123198	-0.02158038	0.03062379	0.31779741275960577	soleus	pp12.ppi
6	18123198	-0.05056061	0.03079617	0.996729513301792	soleus	pp6.ppi
6	18123198	-0.02115834	0.02925793	0.3282376023719244	soleus	fc.uncond.freeze.corr
6	18123198	-0.01221455	0.03131256	0.15707401566788426	soleus	habit.ratio
6	18123198	-0.06177230000000001	0.02845216	1.5227486211965455	soleus	bmd
6	18123198	-0.09594438	0.02843832	3.1241426232241847	soleus	plantaris
6	18123198	-0.02193127	0.0287159	0.35155226063555145	soleus	gastroc
6	18123198	-0.05793595	0.02836453	1.3852015655713508	soleus	activity.total
6	18123198	0.02913846	0.03024656	0.4743650832036167	soleus	tail.length
6	18123198	0.005265545	0.02954967	0.06621705725619104	soleus	decay.activity
6	18123198	0.003367283	0.0274546	0.0446039453474204	soleus	tibia
6	18123198	-0.1287495	0.02791551	5.3806950024029625	soleus	TA
13	9242435	-0.05117059	0.02340053	1.5399418029196414	soleus	tibia
9	83150389	-0.03269284	0.04040183	0.378333595382324	tibia	fc.baseline
9	83150389	-0.01208391	0.04035976	0.11653554644744613	tibia	fc.context.corr
9	83150389	0.01985993	0.04259786	0.19307584892925764	tibia	pp12.ppi
9	83150389	0.0039944970000000005	0.04235358	0.03392038755211446	tibia	pp6.ppi
9	83150389	0.1756401	0.03909704	5.135032793367438	tibia	activity.total
9	83150389	0.1496201	0.03940457	3.825201385967928	tibia	activity.begin
9	83150389	0.1175701	0.03871508	2.6175026159454853	tibia	soleus
9	83150389	-0.04428715	0.03996477	0.5720477128164252	tibia	fc.cue.corr
9	83150389	0.02895361	0.04035228	0.3250352102214881	tibia	bmd.a
9	83150389	0.01726962	0.03910015	0.18127416357319626	tibia	bmd
9	83150389	-0.03079955	0.04263584	0.3277885935226398	tibia	tail.length
9	83150389	0.02817013	0.04208049	0.2981927440286057	tibia	habit.diff
9	83150389	-0.02585754	0.043102499999999995	0.26072614768221913	tibia	habit.ratio
9	83150389	0.1118122	0.03917169	2.362227070751865	tibia	gastroc
9	83150389	0.07212791	0.03892045	1.1941249534786025	tibia	plantaris
9	83150389	0.06766353	0.03855409	1.1003873960703714	tibia	EDL
9	83150389	0.06467382	0.04087307	0.9442693296232412	tibia	decay.activity
9	83150389	0.1538705	0.03954733	3.9903481513947834	tibia	activity.end
9	83150389	-0.02721119	0.03897002	0.3141939726639383	tibia	weight
9	83150389	-0.09178592	0.04211723	1.5316732030436493	tibia	startle
9	83150389	0.1533484	0.03817327	4.2187678165626	tibia	TA
9	83150389	-0.07377332	0.04040987	1.1674212225954936	tibia	fc.uncond.freeze.corr
11	96952835	0.05336887	0.0283737	1.2211735126007819	tibia	pp6.ppi
11	96952835	-0.003484857	0.02707033	0.04692799423161074	tibia	fc.uncond.freeze.corr
11	96952835	0.001332369	0.02826247	0.016642986758480197	tibia	pp12.ppi
11	96952835	-0.1365499	0.02643047	6.592686612538331	tibia	activity.end
12	83514944	-0.16453120000000002	0.02839475	8.118775165609767	tibia	EDL
12	83514944	-0.04376233	0.02873318	0.8932707345613033	tibia	bmd
11	96952835	0.02296046	0.02712319	0.4008473311041578	tibia	fc.context.corr
12	83514944	-0.09495645	0.02866976	3.027970497299514	tibia	plantaris
12	83514944	-0.004517841	0.02968491	0.055988595557957765	tibia	bmd.a
12	83514944	0.02079482	0.02888693	0.3263658890873157	tibia	activity.begin
12	83514944	-0.07111792	0.02861037	1.8865516913679192	tibia	soleus
12	83514944	-0.1642589	0.0282767	8.156022519204914	tibia	TA
12	83514944	0.007026675	0.02904335	0.09213399680998986	tibia	activity.end
12	83514944	0.1370793	0.03065814	5.090649560508312	tibia	tail.length
12	83514944	-0.15082089999999998	0.0288899	6.718406958292656	tibia	gastroc
12	83514944	-0.05170454	0.03077613	1.031177733865441	tibia	startle
11	96952835	0.05175052	0.02701563	1.2555611027959743	tibia	fc.baseline
11	96952835	0.1184473	0.0262238	5.184808839525031	tibia	TA
11	96952835	-0.1219381	0.02637166	5.4047157964893735	tibia	activity.begin
11	96952835	0.034166699999999994	0.02634294	0.7105506326926141	tibia	plantaris
11	96952835	0.08508753	0.02815558	2.595925765542583	tibia	tail.length
11	96952835	0.09633238	0.02668973	3.5054754389219385	tibia	gastroc
11	96952835	-0.00525644	0.02882383	0.06787553634275181	tibia	habit.ratio
11	96952835	0.04260569	0.02613763	0.986314831979442	tibia	EDL
11	96952835	0.04650816	0.02713998	1.0619528521136588	tibia	decay.activity
11	96952835	-0.007940500999999999	0.02629655	0.11764352041743065	tibia	soleus
11	96952835	-0.1398306	0.02620064	6.990932574449066	tibia	activity.total
11	96952835	0.005846532	0.02690297	0.08198282862178953	tibia	fc.cue.corr
11	96952835	0.04009461	0.02614532	0.902200421257704	tibia	weight
11	96952835	-0.02641153	0.02807893	0.4596859197820502	tibia	startle
11	96952835	-0.2486283	0.02694073	19.27855939314636	tibia	bmd.a
12	83514944	0.01537202	0.02993249	0.2163802334568032	tibia	decay.activity
12	83514944	0.0414279	0.02939406	0.799079495342948	tibia	fc.cue.corr
12	83514944	-0.02090915	0.02950829	0.3199911009011193	tibia	fc.context.corr
12	83514944	-0.05053438	0.028564199999999998	1.113647537843812	tibia	weight
11	96952835	-0.03132227	0.02809508	0.576738721173655	tibia	habit.diff
12	83514944	-0.05741053	0.03194044	1.1403150040917986	tibia	habit.ratio
12	83514944	-0.008519348000000001	0.02951055	0.11190990241258436	tibia	fc.baseline
12	83514944	0.01392767	0.02874452	0.2020088226490824	tibia	activity.total
12	83514944	-0.05371957	0.02951927	1.161830891885368	tibia	fc.uncond.freeze.corr
12	83514944	-0.06833389999999999	0.03111863	1.5499682473087066	tibia	pp6.ppi
12	83514944	-0.04792931	0.03108824	0.9091676188608858	tibia	pp12.ppi
12	83514944	-0.05982016	0.03093667	1.2735542365295718	tibia	habit.diff
11	96952835	-0.3479078	0.02636858	37.865702059301476	tibia	bmd
13	9217096	-0.1305042	0.02677754	5.936785647283439	weight	activity.begin
13	9217096	-0.01514591	0.028785500000000002	0.2227048634797952	weight	pp12.ppi
13	9217096	-0.05267625	0.02541906	1.4164976661871849	weight	tibia
13	9217096	0.1022791	0.02684644	3.847621136060455	weight	gastroc
13	9217096	-0.005944634	0.02735778	0.08197149900485329	weight	bmd.a
13	9217096	0.01902738	0.02739847	0.31207429095967715	weight	fc.context.corr
13	9217096	0.04119749	0.02727995	0.8823694825526232	weight	fc.cue.corr
13	9217096	-0.002653002	0.02743563	0.034811426817185936	weight	fc.uncond.freeze.corr
13	9217096	-0.1378657	0.02692702	6.486375739050628	weight	activity.end
13	9217096	0.01940387	0.02655926	0.3324601968983971	weight	bmd
13	9217096	0.008642877	0.02765947	0.12222375101740413	weight	decay.activity
13	9217096	0.12689660000000005	0.02683534	5.625364915166706	weight	soleus
13	9217096	-0.04185152	0.02875078	0.8368216234426749	weight	pp6.ppi
13	9217096	0.1286226	0.0261793	6.023632823826055	weight	TA
13	9217096	0.1088547	0.02636548	4.425582787065002	weight	EDL
13	9217096	0.09735054	0.02672441	3.5613880431050866	weight	plantaris
13	9217096	0.01318926	0.02858062	0.190779841092641	weight	startle
13	9217096	0.03794413	0.02942331	0.7048443002405991	weight	habit.ratio
13	9217096	0.01830734	0.02861272	0.2820489601753153	weight	habit.diff
13	9217096	0.02848977	0.027396800000000002	0.525088983546817	weight	fc.baseline
13	9217096	-0.1415537	0.0266573	6.927591270116796	weight	activity.total
13	9217096	0.006378065	0.02873463	0.0838834582098405	weight	tail.length
