# Supplementary material for: Analysis of independent cohorts of outbred CFW mice reveals novel loci for behavioral and physiological traits and identifies factors determining reproducibility
Source: G3 (Bethesda). 2021 Nov 13;12(1):jkab394. doi: 10.1093/g3journal/jkab394 (PMC8728023; doi:10.1093/g3journal/jkab394)
Supplement: jkab394_Supplementary_Data [file jkab394_supplementary_data.zip › GENETICS-G3-2021-402966-s05.txt]

phenotype	chr	pos	combined.beta	combined.se	combined.logp	combined.power	ox.logp	ox.power	uc.logp	uc.power	confounding	category
BMD	5	23814155	0.3992939	0.04744885	16.2073574728199	0.9998528977588158	9.395762711581732	0.9040425676571636	7.86591728679733	0.6333010091379194	0.2830833491551167	1
tibia	6	147721449	-0.2032928	0.0251682	15.013168498389499	0.9994898109423088	8.6910388204436	0.9152654755452944	5.90296562286042	0.6400099223099198	0.21155603917301424	1
tibia	6	147027848	-0.2413111	0.02639656	18.941899438698	0.9999931139725806	12.8730838690193	0.9962697846654536	6.66071276696099	0.7514734263511689	0.21155603917301424	1
Abnormal BMD	11	96913720	-0.25586279999999995	0.02709481	20.131400403797	0.999998331595529	11.951315867149999	0.9916474189701858	9.22992975915053	0.9423145144030736	NA	1
BMD	11	94772022	-80.15073000000002	7.692991	24.231104875449	0.9999999906890232	16.5095230661042	0.9999053759466566	8.073076995532901	0.8836824606485795	0.2830833491551167	1
BMD	11	96912238	-0.3477004	0.02580564	39.396363020528895	1.0	27.248629426599397	0.9999999998953328	12.343798940857301	0.9948347410534178	0.2830833491551167	1
tibia	12	83514944	0.2370433	0.02741952	17.052713159186098	0.9999410580350508	8.92205136443452	0.8526038413964651	8.43538221967127	0.7832389092044174	0.21155603917301424	1
soleus	13	113404971	-0.3744421	0.0399548	19.851608374741897	0.9999976451839432	14.036660529829499	0.9987565854124664	5.825625275719581	0.6262996042359815	0.5406773618538335	1
gastroc	2	155856984	0.1543031	0.02787806	7.4689082885412095	0.4342214908545911	5.704182950294171	4.957357166990306e-06	2.5784103853432403	1.6252830821184006e-06	0.5492592592592591	2
soleus	2	155505679	-0.2022371	0.0351064	8.032775899821251	0.8748235331395021	8.42022440361838	0.9007788878039809	0.298176262321894	1.8557674281383107e-05	0.5406773618538335	2
EDL	2	155780222	0.1830475	0.02738078	10.5585483888425	0.9649034807435763	6.5751774706249915	0.02179659264777833	4.9927110758749285	3.2130016258680168e-06	7.66624843161857e-27	2
TA	2	155819633	0.1959137	0.0275248	11.8590713789736	0.989115487622789	7.20341130617113	0.30636996490649915	5.14921761738205	3.4604552531236617e-06	0.2750701107011072	2
soleus	3	15783853	0.1540871	0.02680751	8.00029363888676	0.6487075210949884	5.965948981341572	6.948365241399301e-06	2.64763781765099	1.6497804578019526e-06	0.5406773618538335	2
tibia	5	40708978	0.15987939999999998	0.030371299999999997	6.8198732642797015	0.09629151058675987	5.814406288130551	5.569836272645291e-06	1.49698220435981	1.287771659641557e-06	0.21155603917301424	2
plantaris	9	87855594	-0.1756427	0.03357737	6.74270502133002	0.7546734585408261	5.90739022330796	0.6356401390309324	2.03069085706312	0.014998590388164978	NA	2
tibia	9	83150389	-0.2502098	0.03699915	10.7848771279559	0.9782617988523374	7.841379420664389	0.8627746757240162	2.7516000097909803	0.0544680757350654	0.21155603917301424	2
TA	11	88973232	-0.1998169	0.03578827	7.58795697912482	0.840890381257713	6.77626997173409	0.7607881680576789	1.39434679574049	0.003103302373359207	0.2750701107011072	2
Abnormal BMD	11	94758993	-0.1705455	0.02715304	9.409683134177786	0.944403429338782	6.08548654396845	0.6648330324157928	4.034643288686589	0.2458310976227727	NA	2
tibia	11	96952835	0.1664215	0.02537816	10.188728167771801	0.951248470087675	6.11938611480273	1.0433356619321543e-05	4.594495355268929	2.746291195343531e-06	0.21155603917301424	2
TA	12	83514944	-0.1642589	0.0282767	8.15602251920491	0.8830745078167241	6.0664478765213214	0.6618967786889229	3.40528245818361	0.13037835198670433	0.2750701107011072	2
EDL	12	83885241	27.381690000000006	4.393582	9.277391905595419	0.8900182222797461	5.850874532562409	5.828087162096374e-06	5.05128362316511	3.3001221531048235e-06	7.66624843161857e-27	2
tibia	12	91722613	0.1890129	0.02572195	12.5826286296134	0.994424995391819	10.8317774995467	0.9735898129584886	2.19623837042944	1.4977802462734502e-06	0.21155603917301424	2
total locomotor activity	13	8800578	-0.1691616	0.02621198	9.891826152711882	0.9593480573851338	7.2430058035181	0.8112706274540158	3.377098698181169	0.1264823465042746	0.34582032604925417	2
locomotor activity initial	13	8153523	-0.16594679999999998	0.02543268	10.0944641267419	0.9645435425105768	6.53024688773079	0.7295454961248191	3.76976112356264	0.19292019093740495	0.4765824411134901	2
locomotor activity end	13	8209788	-0.17912129999999998	0.02600699	11.1555889986266	0.9835546825965972	9.19169819270654	0.9374091909653046	2.69897934176776	0.050291276056570015	0.5922671353251321	2
total locomotor activity	13	8144012	-0.1809523	0.02527483	11.9866465669207	0.9915278761788816	9.25652175020231	0.9398981878781462	3.03863273330658	0.08246843418867023	0.34582032604925417	2
tibia	15	11500538	0.2019172	0.02555771	14.403757081217599	0.9990417324086344	9.648700672685749	0.9235723099351876	5.40564690259467	4.009687877615242e-06	0.21155603917301424	2
weight	17	34013000	-0.1913354	0.02849363	10.645807208302699	0.9759221661447008	5.8203801402327695	0.6205430473378662	4.2065328031477005	0.2823036117978168	NA	2
BMD	18	38659321	0.1967257	0.03503114	7.66712161057101	0.5253199087203649	7.64098115171754	0.522977795604709	1.10174100289938	1.1755792109768848e-06	0.2830833491551167	2
locomotor activity initial	2	89917236	-0.1635983	0.02954681	7.47314543298325	0.8310253274022973	3.82071541659441	0.1999397796035418	3.83054629533687	0.20456544522784514	0.4765824411134901	3
EDL	2	80039850	0.1555125	0.02705795	7.9989390127563285	0.6482821372825525	4.01197197371844	2.281478771126721e-06	4.52250758214795	2.677549601148854e-06	7.66624843161857e-27	3
EDL	2	77669072	0.158968	0.02668935	8.53791990217819	0.7852544329709029	4.57711088568592	2.713076685756377e-06	4.67729456763263	2.8282490748265947e-06	7.66624843161857e-27	3
tibia	6	145481081	-0.12809469999999998	0.02533193	6.34297504628561	0.7017452108263585	4.9673107425203	0.44990941634799697	1.79001609339774	0.008792240805822527	0.21155603917301424	3
locomotor activity initial	11	94772022	-37.04439	7.608311	5.92652726956384	0.6367856329851161	3.92570993019639	0.22042063579341756	2.56368481989228	0.04046991857577131	0.4765824411134901	3
locomotor activity initial	11	96964818	-0.1285461	0.02552662	6.29572376194881	0.6949261794647947	3.97564447594881	0.2304715716552812	2.5038027692064904	0.036611876916950885	0.4765824411134901	3
tibia	11	33440009	-0.2365632	0.04666302	6.37224110043938	0.7059245650373872	4.57622526447514	0.3618568656367029	1.98264523472302	0.013553914678615551	0.21155603917301424	3
TA	11	79522084	-0.1457348	0.02778507	6.77550474881588	0.7586433367351256	5.04390152347303	0.4667587300448833	2.64022634738919	0.045740037752824085	0.2750701107011072	3
total locomotor activity	11	96653605	-0.1440438	0.02503528	8.014022900489769	0.8735834803970033	5.25163805737066	0.5109497669566732	2.7903552526577	0.057846495468327215	0.34582032604925417	3
locomotor activity initial	11	93418612	-0.15720820000000002	0.02727746	8.03863804995235	0.8752799054349192	5.26157010941707	0.513014290371475	3.24345943183658	0.1076160407166532	0.4765824411134901	3
total locomotor activity	11	93418612	-0.1563737	0.02713044	8.03980115785459	0.8753623987177668	5.16423132592481	0.4925267849338941	3.52202763879262	0.14913819611059884	0.34582032604925417	3
EDL	13	113025220	-0.1821283	0.03674398	6.11971674209366	0.66817251433929	3.24617665202325	0.10669188836820977	3.48757657898736	0.14318775232795788	7.66624843161857e-27	3
locomotor activity initial	13	9154368	-0.133778	0.026300599999999997	6.41025631869946	0.7113134917426941	5.0415523741936505	0.4660755909444041	2.03984590194611	0.01531071693113184	0.4765824411134901	3
total locomotor activity	13	10144490	-0.14898150000000002	0.02710593	7.37379836207219	0.8220260036164801	3.720050765064221	0.1812077632653354	4.90459664608104	0.4413003202739837	0.34582032604925417	3
locomotor activity initial	2	153696216	0.2007164	0.04082732	6.030023920272582	7.704530680441303e-06	4.36942823155743	2.5337998461605338e-06	2.54229034198751	1.6130761978372374e-06	0.4765824411134901	4
EDL	2	86662262	0.1428664	0.02900416	6.051321941193612	8.089629653706966e-06	4.22123451273214	2.42222839275108e-06	1.72851317345562	1.3549053656802812e-06	7.66624843161857e-27	4
plantaris	2	155812908	-0.1671725	0.03144756	6.941831819511441	0.7779174691986295	4.3403722216024	0.3087077701668011	3.27294006799807	0.11133720447045324	NA	4
total locomotor activity	2	89914086	0.15829970000000002	0.02925382	7.168233470876482	0.2767486467904372	3.0272922753502898	1.7911365625122857e-06	4.1550233932899	2.387157527872219e-06	0.34582032604925417	4
TA	2	154645131	0.1365885	0.02519922	7.19068598373156	0.2887381653305113	4.67098634112582	2.8043414885825517e-06	2.89355614971767	1.741071743555089e-06	0.2750701107011072	4
EDL	2	84134413	0.171657	0.03074018	7.590011114809362	0.4910589461312822	4.34890281811043	2.518005842278015e-06	3.28338181344046	1.9025572028930073e-06	7.66624843161857e-27	4
plantaris	4	85394581	0.1259371	0.02549059	6.0840068585506	8.82640326516082e-06	4.90905559177593	3.0739176694050134e-06	1.1888701059117	1.2001795444138708e-06	NA	4
BMD	5	27366822	-0.2891076	0.05682278	6.41301593596161	0.7117514189982311	3.85777827653262	0.2071343261513039	3.4397687923688	0.1359605194326976	0.2830833491551167	4
soleus	6	15600158	16.7118	3.314459	6.31041049438491	0.00018275650835986035	3.77444572121988	2.1412744373172647e-06	3.71344518514117	2.1136163579349447e-06	0.5406773618538335	4
soleus	6	18123198	-0.1517331	0.02835741	7.02433947734139	0.7869817788069863	4.903252964858111	0.4357233247907427	3.23809365142288	0.10664013412321016	0.5406773618538335	4
tail length	8	80905518	46.42696	7.47938	9.202938919329739	0.8831003130200354	5.0426649146028	3.263688298837941e-06	4.789513467738692	2.9514379884520987e-06	NA	4
total locomotor activity	9	81882866	0.172432	0.03488274	6.089424682764862	8.981173694855292e-06	3.24949553927279	1.8840368416483955e-06	4.20128638987169	2.4201065534912303e-06	0.34582032604925417	4
gastroc	11	79954876	-0.13004839999999998	0.02704492	5.7961846731819495	0.6141984805226625	4.2088292016696505	0.2797281918016503	2.13667713987954	0.018621885190799325	0.5492592592592591	4
BMD	11	100053320	-0.2006279	0.04171584	5.79721017909524	0.6144980324244383	4.86048203164271	0.4261539371433838	1.37267480920481	0.0029126640933446746	0.2830833491551167	4
gastroc	11	88973192	-0.1837641	0.03647811	6.30040245944257	0.6955467387486687	5.633819942010889	0.5868243384731716	1.12326079932812	0.0012990435384934162	0.5492592592592591	4
TA	11	18398304	0.216844	0.041326	6.7803654463620315	0.0795952140641154	4.5402880915385495	2.679261430937885e-06	2.61639160131864	1.6386559732461947e-06	0.2750701107011072	4
BMD	11	93469819	-0.1552238	0.02743206	7.77365249708384	0.8559879666467929	4.38143973791744	0.3178682902704085	4.12026645708844	0.26405712091114464	0.2830833491551167	4
locomotor activity end	11	96653605	-0.14492	0.025265299999999997	7.9691227097034	0.8704343015936669	5.5200930137982205	0.5650119059911873	2.84761716097186	0.06298171606213643	0.5922671353251321	4
gastroc	12	83517483	-0.1508153	0.02884452	6.7370510623319015	0.7539858185504087	4.29310742584964	0.2982169288134977	3.68841883181242	0.17741404109718714	0.5492592592592591	4
TA	13	9090078	0.1298973	0.0260263	6.19595575471955	1.4796529257288247e-05	3.5583512020472003	2.027940982141096e-06	2.9680109793410097	1.770174331894303e-06	0.2750701107011072	4
weight	13	9217096	0.13459949999999998	0.02642337	6.42770137081178	0.002740344807114159	4.8166783288552315	2.9615350237710562e-06	2.00462028077976	1.4377990684710797e-06	NA	4
plantaris	13	116222549	-0.1926226	0.03683106	6.74017279232532	0.754364825347011	4.95531719684403	0.4472854163343859	2.66255771146903	0.04739567201434625	NA	4
soleus	13	9242435	0.1293348	0.02453398	6.8377173490193	0.10407726398529447	3.42346562172892	1.9627834091373586e-06	3.80288574645636	2.163270856780919e-06	0.5406773618538335	4
locomotor activity end	13	10150339	-0.1579915	0.02779964	7.83617784303446	0.8607224987449265	4.75847219645995	0.4030742522644386	3.88263820812954	0.2148020504184096	0.5922671353251321	4
BMD	15	86382123	-0.1514671	0.03087317	6.00748196057211	0.650297046992227	4.49335455488424	0.3430765338196662	1.91598777741701	0.01173262813443865	0.2830833491551167	4
weight	17	37094289	-0.1542351	0.03152824	5.97726406093776	0.6451937579312259	4.49303494034926	0.34296415142870984	1.3003028141066002	0.0023342296040712585	NA	4
startle habituation ratio	18	25412656	0.1971159	0.03988999	6.08223672102245	8.881104823887933e-06	4.1124987145397	2.3478813332422632e-06	2.60563623768112	1.635967023516649e-06	NA	4
