# Supplementary material for: Analysis of independent cohorts of outbred CFW mice reveals novel loci for behavioral and physiological traits and identifies factors determining reproducibility
Source: G3 (Bethesda). 2021 Nov 13;12(1):jkab394. doi: 10.1093/g3journal/jkab394 (PMC8728023; doi:10.1093/g3journal/jkab394)
Supplement: jkab394_Supplementary_Data [file jkab394_supplementary_data.zip › GENETICS-G3-2021-402966-s06.xlsx]

## Sheet: Sheet1
Category	QTLs	Phenotypes	Genes	Nonsyn
1	8	4	3	3
2	21	12	9	10
3	14	5	1	1
4	27	12	14	15
